# Supplementary material for: Parasitic capacitance modeling and measurements of conductive yarns for e-textile devices
Source: Nat Commun. 2023 May 15;14:2785. doi: 10.1038/s41467-023-38319-6 (PMC10185586; doi:10.1038/s41467-023-38319-6)
Supplement: Supplementary file 3 — Source Data [file 41467_2023_38319_MOESM3_ESM.xlsx]

## Sheet: Figure 3c
Cpti = 0.25Cpgi																	Cpti = 0.5Cpgi																	Cpti = Cpgi
Real Part								Imaginary Part									Real Part								Imaginary Part									Real Part								Imaginary Part
FREQUENCY	N=8		N=14		N=20			FREQUENCY	N=8		N=14		N=20				FREQUENCY	N=8		N=14		N=20			FREQUENCY	N=8		N=14		N=20				FREQUENCY	N=8		N=14		N=20			FREQUENCY	N=8		N=14		N=20
	without Cpti	with Cpti	without Cpti	with Cpti	without Cpti	with Cpti			without Cpti	with Cpti	without Cpti	with Cpti	without Cpti	with Cpti				without Cpti	with Cpti	without Cpti	with Cpti	without Cpti	with Cpti			without Cpti	with Cpti	without Cpti	with Cpti	without Cpti	with Cpti				without Cpti	with Cpti	without Cpti	with Cpti	without Cpti	with Cpti			without Cpti	with Cpti	without Cpti	with Cpti	without Cpti	with Cpti
100000	64.0002	64.0002	112.001	112.001	160.002	160.002		100000	1.28149	1.28149	2.23327	2.23327	3.17024	3.17023			100000	64.0002	64.0002	112.001	112.001	160.002	160.002		100000	1.28149	1.28149	2.23327	2.23327	3.17024	3.17023			100000	64.0002	64.0002	112.001	112.001	160.002	160.002		100000	1.28149	1.28148	2.23327	2.23326	3.17024	3.17022
225031	64.0011	64.0011	112.004	112.004	160.009	160.009		225031	2.88377	2.88377	5.02562	5.02562	7.13419	7.13418			225031	64.0011	64.0011	112.004	112.004	160.009	160.009		225031	2.88377	2.88377	5.02562	5.02561	7.13419	7.13417			225031	64.0011	64.0011	112.004	112.004	160.009	160.009		225031	2.88377	2.88376	5.02562	5.0256	7.13419	7.13415
350063	64.0026	64.0026	112.009	112.009	160.023	160.023		350063	4.4861	4.48609	7.81813	7.81812	11.0985	11.0985			350063	64.0026	64.0026	112.009	112.009	160.023	160.023		350063	4.4861	4.48609	7.81813	7.81811	11.0985	11.0985			350063	64.0026	64.0026	112.009	112.009	160.023	160.023		350063	4.4861	4.48608	7.81813	7.81809	11.0985	11.0985
475094	64.0048	64.0048	112.017	112.017	160.042	160.042		475094	6.0885	6.08849	10.6109	10.6109	15.0634	15.0634			475094	64.0048	64.0048	112.017	112.017	160.042	160.042		475094	6.0885	6.08848	10.6109	10.6109	15.0634	15.0634			475094	64.0048	64.0048	112.017	112.017	160.042	160.042		475094	6.0885	6.08847	10.6109	10.6108	15.0634	15.0634
600125	64.0077	64.0077	112.027	112.027	160.067	160.067		600125	7.69099	7.69098	13.404	13.4039	19.0292	19.0291			600125	64.0077	64.0077	112.027	112.027	160.067	160.067		600125	7.69099	7.69097	13.404	13.4039	19.0292	19.0291			600125	64.0077	64.0077	112.027	112.027	160.067	160.067		600125	7.69099	7.69095	13.404	13.4039	19.0292	19.0291
725156	64.0112	64.0112	112.039	112.039	160.098	160.098		725156	9.2936	9.29359	16.1974	16.1974	22.9959	22.9959			725156	64.0112	64.0112	112.039	112.039	160.098	160.098		725156	9.2936	9.29358	16.1974	16.1974	22.9959	22.9959			725156	64.0112	64.0112	112.039	112.039	160.098	160.098		725156	9.2936	9.29355	16.1974	16.1974	22.9959	22.9958
850188	64.0154	64.0154	112.054	112.054	160.135	160.135		850188	10.8964	10.8963	18.9914	18.9914	26.9639	26.9638			850188	64.0154	64.0154	112.054	112.054	160.135	160.135		850188	10.8964	10.8963	18.9914	18.9914	26.9639	26.9638			850188	64.0154	64.0154	112.054	112.054	160.135	160.135		850188	10.8964	10.8963	18.9914	18.9913	26.9639	26.9637
975219	64.0203	64.0203	112.071	112.071	160.178	160.178		975219	12.4993	12.4993	21.786	21.786	30.9333	30.9332			975219	64.0203	64.0203	112.071	112.071	160.178	160.178		975219	12.4993	12.4992	21.786	21.786	30.9333	30.9332			975219	64.0203	64.0203	112.071	112.071	160.178	160.178		975219	12.4993	12.4992	21.786	21.7859	30.9333	30.9331
1.10025e+06	64.0258	64.0258	112.09	112.09	160.226	160.226		1.10025e+06	14.1024	14.1024	24.5813	24.5812	34.9043	34.9043			1.10025e+06	64.0258	64.0258	112.09	112.09	160.226	160.226		1.10025e+06	14.1024	14.1024	24.5813	24.5812	34.9043	34.9042			1.10025e+06	64.0258	64.0258	112.09	112.09	160.226	160.226		1.10025e+06	14.1024	14.1023	24.5813	24.5811	34.9043	34.9041
1.22528e+06	64.032	64.032	112.112	112.112	160.28	160.28		1.22528e+06	15.7057	15.7057	27.3773	27.3772	38.8772	38.8772			1.22528e+06	64.032	64.032	112.112	112.112	160.28	160.281		1.22528e+06	15.7057	15.7057	27.3773	27.3772	38.8772	38.8771			1.22528e+06	64.032	64.032	112.112	112.112	160.28	160.281		1.22528e+06	15.7057	15.7057	27.3773	27.3771	38.8772	38.877
1.35031e+06	64.0389	64.0389	112.136	112.136	160.341	160.341		1.35031e+06	17.3093	17.3093	30.1741	30.1741	42.8522	42.8522			1.35031e+06	64.0389	64.0389	112.136	112.136	160.341	160.341		1.35031e+06	17.3093	17.3093	30.1741	30.174	42.8522	42.8521			1.35031e+06	64.0389	64.0389	112.136	112.136	160.341	160.341		1.35031e+06	17.3093	17.3092	30.1741	30.174	42.8522	42.852
1.47534e+06	64.0464	64.0464	112.163	112.163	160.407	160.407		1.47534e+06	18.9132	18.9131	32.9719	32.9718	46.8295	46.8294			1.47534e+06	64.0464	64.0464	112.163	112.163	160.407	160.407		1.47534e+06	18.9132	18.9131	32.9719	32.9718	46.8295	46.8294			1.47534e+06	64.0464	64.0464	112.163	112.163	160.407	160.407		1.47534e+06	18.9132	18.9131	32.9719	32.9717	46.8295	46.8293
1.60038e+06	64.0546	64.0546	112.191	112.191	160.479	160.479		1.60038e+06	20.5173	20.5173	35.7707	35.7706	50.8092	50.8092			1.60038e+06	64.0546	64.0546	112.191	112.191	160.479	160.479		1.60038e+06	20.5173	20.5173	35.7707	35.7706	50.8092	50.8091			1.60038e+06	64.0546	64.0547	112.191	112.191	160.479	160.479		1.60038e+06	20.5173	20.5172	35.7707	35.7705	50.8092	50.809
1.72541e+06	64.0635	64.0635	112.222	112.222	160.557	160.557		1.72541e+06	22.1218	22.1217	38.5706	38.5705	54.7917	54.7917			1.72541e+06	64.0635	64.0635	112.222	112.222	160.557	160.557		1.72541e+06	22.1218	22.1217	38.5706	38.5705	54.7917	54.7916			1.72541e+06	64.0635	64.0635	112.222	112.223	160.557	160.557		1.72541e+06	22.1218	22.1217	38.5706	38.5704	54.7917	54.7915
1.85044e+06	64.073	64.073	112.256	112.256	160.641	160.641		1.85044e+06	23.7266	23.7265	41.3716	41.3716	58.7771	58.7771			1.85044e+06	64.073	64.073	112.256	112.256	160.641	160.641		1.85044e+06	23.7266	23.7265	41.3716	41.3715	58.7771	58.777			1.85044e+06	64.073	64.0731	112.256	112.256	160.641	160.641		1.85044e+06	23.7266	23.7265	41.3716	41.3715	58.7771	58.7769
1.97547e+06	64.0832	64.0832	112.292	112.292	160.731	160.731		1.97547e+06	25.3317	25.3317	44.174	44.174	62.7657	62.7656			1.97547e+06	64.0832	64.0833	112.292	112.292	160.731	160.731		1.97547e+06	25.3317	25.3317	44.174	44.1739	62.7657	62.7655			1.97547e+06	64.0832	64.0833	112.292	112.292	160.731	160.731		1.97547e+06	25.3317	25.3316	44.174	44.1738	62.7657	62.7654
2.1005e+06	64.0941	64.0941	112.33	112.33	160.827	160.827		2.1005e+06	26.9373	26.9373	46.9777	46.9777	66.7576	66.7575			2.1005e+06	64.0941	64.0941	112.33	112.33	160.827	160.827		2.1005e+06	26.9373	26.9373	46.9777	46.9776	66.7576	66.7574			2.1005e+06	64.0941	64.0942	112.33	112.33	160.827	160.827		2.1005e+06	26.9373	26.9372	46.9777	46.9775	66.7576	66.7573
2.22553e+06	64.1056	64.1057	112.37	112.37	160.928	160.928		2.22553e+06	28.5433	28.5433	49.7829	49.7828	70.7531	70.753			2.22553e+06	64.1056	64.1057	112.37	112.37	160.928	160.929		2.22553e+06	28.5433	28.5432	49.7829	49.7828	70.7531	70.7529			2.22553e+06	64.1056	64.1058	112.37	112.371	160.928	160.929		2.22553e+06	28.5433	28.5432	49.7829	49.7827	70.7531	70.7528
2.35056e+06	64.1179	64.1179	112.413	112.413	161.036	161.036		2.35056e+06	30.1497	30.1497	52.5896	52.5896	74.7523	74.7523			2.35056e+06	64.1179	64.1179	112.413	112.413	161.036	161.036		2.35056e+06	30.1497	30.1497	52.5896	52.5895	74.7523	74.7522			2.35056e+06	64.1179	64.118	112.413	112.414	161.036	161.037		2.35056e+06	30.1497	30.1496	52.5896	52.5894	74.7523	74.752
2.47559e+06	64.1308	64.1308	112.459	112.459	161.15	161.15		2.47559e+06	31.7566	31.7566	55.398	55.3979	78.7556	78.7556			2.47559e+06	64.1308	64.1308	112.459	112.459	161.15	161.15		2.47559e+06	31.7566	31.7566	55.398	55.3978	78.7556	78.7555			2.47559e+06	64.1308	64.1309	112.459	112.459	161.15	161.15		2.47559e+06	31.7566	31.7565	55.398	55.3977	78.7556	78.7553
2.60063e+06	64.1443	64.1444	112.506	112.506	161.27	161.27		2.60063e+06	33.364	33.364	58.208	58.208	82.7632	82.7631			2.60063e+06	64.1443	64.1444	112.506	112.506	161.27	161.27		2.60063e+06	33.364	33.3639	58.208	58.2079	82.7632	82.763			2.60063e+06	64.1443	64.1445	112.506	112.507	161.27	161.27		2.60063e+06	33.364	33.3639	58.208	58.2078	82.7632	82.7628
2.72566e+06	64.1586	64.1586	112.556	112.556	161.396	161.396		2.72566e+06	34.9719	34.9719	61.0199	61.0198	86.7751	86.775			2.72566e+06	64.1586	64.1587	112.556	112.556	161.396	161.396		2.72566e+06	34.9719	34.9719	61.0199	61.0198	86.7751	86.775			2.72566e+06	64.1586	64.1587	112.556	112.557	161.396	161.396		2.72566e+06	34.9719	34.9718	61.0199	61.0196	86.7751	86.7748
2.85069e+06	64.1735	64.1735	112.609	112.609	161.528	161.528		2.85069e+06	36.5804	36.5803	63.8336	63.8336	90.7918	90.7917			2.85069e+06	64.1735	64.1736	112.609	112.609	161.528	161.528		2.85069e+06	36.5804	36.5803	63.8336	63.8335	90.7918	90.7916			2.85069e+06	64.1735	64.1737	112.609	112.609	161.528	161.529		2.85069e+06	36.5804	36.5802	63.8336	63.8334	90.7918	90.7914
2.97572e+06	64.1891	64.1891	112.664	112.664	161.666	161.666		2.97572e+06	38.1894	38.1894	66.6493	66.6493	94.8133	94.8132			2.97572e+06	64.1891	64.1892	112.664	112.664	161.666	161.667		2.97572e+06	38.1894	38.1893	66.6493	66.6492	94.8133	94.8131			2.97572e+06	64.1891	64.1893	112.664	112.664	161.666	161.667		2.97572e+06	38.1894	38.1893	66.6493	66.6491	94.8133	94.813
3.10075e+06	64.2053	64.2054	112.721	112.721	161.811	161.811		3.10075e+06	39.799	39.799	69.4671	69.4671	98.8399	98.8398			3.10075e+06	64.2053	64.2054	112.721	112.721	161.811	161.811		3.10075e+06	39.799	39.7989	69.4671	69.467	98.8399	98.8398			3.10075e+06	64.2053	64.2056	112.721	112.721	161.811	161.811		3.10075e+06	39.799	39.7989	69.4671	69.4669	98.8399	98.8396
3.22578e+06	64.2223	64.2223	112.78	112.781	161.961	161.961		3.22578e+06	41.4092	41.4092	72.2871	72.287	102.872	102.872			3.22578e+06	64.2223	64.2224	112.78	112.781	161.961	161.961		3.22578e+06	41.4092	41.4092	72.2871	72.287	102.872	102.872			3.22578e+06	64.2223	64.2225	112.78	112.781	161.961	161.962		3.22578e+06	41.4092	41.4091	72.2871	72.2869	102.872	102.872
3.35081e+06	64.2399	64.2399	112.843	112.843	162.118	162.118		3.35081e+06	43.0201	43.0201	75.1093	75.1092	106.909	106.909			3.35081e+06	64.2399	64.24	112.843	112.843	162.118	162.118		3.35081e+06	43.0201	43.0201	75.1093	75.1092	106.909	106.909			3.35081e+06	64.2399	64.2402	112.843	112.843	162.118	162.118		3.35081e+06	43.0201	43.02	75.1093	75.1091	106.909	106.909
3.47584e+06	64.2582	64.2582	112.907	112.907	162.281	162.281		3.47584e+06	44.6317	44.6316	77.9338	77.9337	110.953	110.953			3.47584e+06	64.2582	64.2583	112.907	112.907	162.281	162.281		3.47584e+06	44.6317	44.6316	77.9338	77.9337	110.953	110.953			3.47584e+06	64.2582	64.2585	112.907	112.908	162.281	162.281		3.47584e+06	44.6317	44.6316	77.9338	77.9336	110.953	110.952
3.60088e+06	64.2771	64.2772	112.974	112.974	162.45	162.45		3.60088e+06	46.2439	46.2439	80.7607	80.7607	115.002	115.002			3.60088e+06	64.2771	64.2773	112.974	112.974	162.45	162.45		3.60088e+06	46.2439	46.2439	80.7607	80.7606	115.002	115.002			3.60088e+06	64.2771	64.2775	112.974	112.974	162.45	162.451		3.60088e+06	46.2439	46.2438	80.7607	80.7605	115.002	115.002
3.72591e+06	64.2968	64.2969	113.043	113.043	162.625	162.626		3.72591e+06	47.8569	47.8569	83.5902	83.5902	119.058	119.058			3.72591e+06	64.2968	64.297	113.043	113.044	162.625	162.626		3.72591e+06	47.8569	47.8568	83.5902	83.5901	119.058	119.058			3.72591e+06	64.2968	64.2971	113.043	113.044	162.625	162.626		3.72591e+06	47.8569	47.8568	83.5902	83.59	119.058	119.057
3.85094e+06	64.3171	64.3172	113.115	113.115	162.807	162.807		3.85094e+06	49.4706	49.4706	86.4223	86.4222	123.12	123.12			3.85094e+06	64.3171	64.3173	113.115	113.115	162.807	162.808		3.85094e+06	49.4706	49.4705	86.4223	86.4222	123.12	123.12			3.85094e+06	64.3171	64.3175	113.115	113.116	162.807	162.808		3.85094e+06	49.4706	49.4705	86.4223	86.4221	123.12	123.119
3.97597e+06	64.3381	64.3382	113.189	113.189	162.995	162.995		3.97597e+06	51.0851	51.0851	89.257	89.257	127.188	127.188			3.97597e+06	64.3381	64.3383	113.189	113.19	162.995	162.996		3.97597e+06	51.0851	51.085	89.257	89.2569	127.188	127.188			3.97597e+06	64.3381	64.3385	113.189	113.19	162.995	162.996		3.97597e+06	51.0851	51.085	89.257	89.2569	127.188	127.188
4.101e+06	64.3598	64.3599	113.266	113.266	163.19	163.19		4.101e+06	52.7004	52.7003	92.0946	92.0945	131.264	131.264			4.101e+06	64.3598	64.36	113.266	113.266	163.19	163.19		4.101e+06	52.7004	52.7003	92.0946	92.0945	131.264	131.264			4.101e+06	64.3598	64.3603	113.266	113.267	163.19	163.191		4.101e+06	52.7004	52.7003	92.0946	92.0944	131.264	131.264
4.22603e+06	64.3822	64.3823	113.345	113.345	163.391	163.391		4.22603e+06	54.3165	54.3164	94.935	94.9349	135.347	135.347			4.22603e+06	64.3822	64.3824	113.345	113.345	163.391	163.391		4.22603e+06	54.3165	54.3164	94.935	94.9349	135.347	135.347			4.22603e+06	64.3822	64.3827	113.345	113.346	163.391	163.392		4.22603e+06	54.3165	54.3164	94.935	94.9348	135.347	135.347
4.35106e+06	64.4053	64.4054	113.427	113.427	163.598	163.599		4.35106e+06	55.9334	55.9334	97.7784	97.7783	139.437	139.437			4.35106e+06	64.4053	64.4055	113.427	113.427	163.598	163.599		4.35106e+06	55.9334	55.9334	97.7784	97.7783	139.437	139.437			4.35106e+06	64.4053	64.4057	113.427	113.427	163.598	163.599		4.35106e+06	55.9334	55.9334	97.7784	97.7782	139.437	139.437
4.4761e+06	64.429	64.4291	113.511	113.511	163.812	163.813		4.4761e+06	57.5512	57.5512	100.625	100.625	143.535	143.535			4.4761e+06	64.429	64.4293	113.511	113.511	163.812	163.813		4.4761e+06	57.5512	57.5512	100.625	100.625	143.535	143.535			4.4761e+06	64.429	64.4295	113.511	113.512	163.812	163.814		4.4761e+06	57.5512	57.5512	100.625	100.625	143.535	143.535
4.60113e+06	64.4534	64.4536	113.597	113.597	164.033	164.033		4.60113e+06	59.17	59.17	103.474	103.474	147.641	147.641			4.60113e+06	64.4534	64.4537	113.597	113.598	164.033	164.033		4.60113e+06	59.17	59.17	103.474	103.474	147.641	147.641			4.60113e+06	64.4534	64.454	113.597	113.598	164.033	164.034		4.60113e+06	59.17	59.1699	103.474	103.474	147.641	147.641
4.72616e+06	64.4786	64.4787	113.686	113.687	164.26	164.26		4.72616e+06	60.7896	60.7896	106.327	106.327	151.755	151.755			4.72616e+06	64.4786	64.4789	113.686	113.687	164.26	164.261		4.72616e+06	60.7896	60.7896	106.327	106.327	151.755	151.755			4.72616e+06	64.4786	64.4791	113.686	113.687	164.26	164.261		4.72616e+06	60.7896	60.7896	106.327	106.327	151.755	151.755
4.85119e+06	64.5044	64.5045	113.778	113.778	164.494	164.494		4.85119e+06	62.4102	62.4102	109.183	109.183	155.877	155.877			4.85119e+06	64.5044	64.5047	113.778	113.778	164.494	164.494		4.85119e+06	62.4102	62.4102	109.183	109.183	155.877	155.877			4.85119e+06	64.5044	64.505	113.778	113.779	164.494	164.495		4.85119e+06	62.4102	62.4102	109.183	109.183	155.877	155.877
4.97622e+06	64.5309	64.531	113.872	113.872	164.734	164.734		4.97622e+06	64.0318	64.0318	112.043	112.043	160.008	160.008			4.97622e+06	64.5309	64.5312	113.872	113.873	164.734	164.735		4.97622e+06	64.0318	64.0318	112.043	112.043	160.008	160.008			4.97622e+06	64.5309	64.5315	113.872	113.873	164.734	164.736		4.97622e+06	64.0318	64.0318	112.043	112.043	160.008	160.008
5.10125e+06	64.5581	64.5582	113.969	113.969	164.981	164.982		5.10125e+06	65.6544	65.6544	114.906	114.906	164.148	164.148			5.10125e+06	64.5581	64.5584	113.969	113.969	164.981	164.982		5.10125e+06	65.6544	65.6544	114.906	114.906	164.148	164.148			5.10125e+06	64.5581	64.5588	113.969	113.97	164.981	164.983		5.10125e+06	65.6544	65.6544	114.906	114.906	164.148	164.147
5.22628e+06	64.586	64.5861	114.068	114.068	165.235	165.236		5.22628e+06	67.278	67.278	117.773	117.773	168.296	168.296			5.22628e+06	64.586	64.5863	114.068	114.068	165.235	165.236		5.22628e+06	67.278	67.278	117.773	117.773	168.296	168.296			5.22628e+06	64.586	64.5867	114.068	114.069	165.235	165.237		5.22628e+06	67.278	67.278	117.773	117.773	168.296	168.296
5.35131e+06	64.6145	64.6147	114.169	114.17	165.496	165.496		5.35131e+06	68.9027	68.9027	120.643	120.643	172.454	172.454			5.35131e+06	64.6145	64.6149	114.169	114.17	165.496	165.497		5.35131e+06	68.9027	68.9027	120.643	120.643	172.454	172.454			5.35131e+06	64.6145	64.6153	114.169	114.171	165.496	165.498		5.35131e+06	68.9027	68.9027	120.643	120.643	172.454	172.454
5.47635e+06	64.6438	64.644	114.274	114.274	165.764	165.764		5.47635e+06	70.5284	70.5284	123.518	123.518	176.622	176.622			5.47635e+06	64.6438	64.6442	114.274	114.274	165.764	165.765		5.47635e+06	70.5284	70.5285	123.518	123.518	176.622	176.622			5.47635e+06	64.6438	64.6446	114.274	114.275	165.764	165.766		5.47635e+06	70.5284	70.5285	123.518	123.518	176.622	176.622
5.60138e+06	64.6738	64.674	114.381	114.381	166.038	166.039		5.60138e+06	72.1553	72.1553	126.396	126.396	180.8	180.8			5.60138e+06	64.6738	64.6742	114.381	114.381	166.038	166.039		5.60138e+06	72.1553	72.1553	126.396	126.396	180.8	180.8			5.60138e+06	64.6738	64.6746	114.381	114.382	166.038	166.04		5.60138e+06	72.1553	72.1554	126.396	126.396	180.8	180.8
5.72641e+06	64.7045	64.7047	114.49	114.49	166.32	166.32		5.72641e+06	73.7833	73.7833	129.278	129.278	184.987	184.987			5.72641e+06	64.7045	64.7049	114.49	114.491	166.32	166.321		5.72641e+06	73.7833	73.7833	129.278	129.278	184.987	184.987			5.72641e+06	64.7045	64.7053	114.49	114.492	166.32	166.322		5.72641e+06	73.7833	73.7834	129.278	129.278	184.987	184.987
5.85144e+06	64.7359	64.7361	114.602	114.602	166.608	166.609		5.85144e+06	75.4124	75.4124	132.164	132.164	189.185	189.185			5.85144e+06	64.7359	64.7363	114.602	114.603	166.608	166.61		5.85144e+06	75.4124	75.4125	132.164	132.164	189.185	189.185			5.85144e+06	64.7359	64.7368	114.602	114.604	166.608	166.611		5.85144e+06	75.4124	75.4125	132.164	132.164	189.185	189.185
5.97647e+06	64.7679	64.7682	114.717	114.717	166.904	166.905		5.97647e+06	77.0427	77.0428	135.055	135.055	193.394	193.394			5.97647e+06	64.7679	64.7684	114.717	114.717	166.904	166.905		5.97647e+06	77.0427	77.0428	135.055	135.055	193.394	193.394			5.97647e+06	64.7679	64.7689	114.717	114.718	166.904	166.907		5.97647e+06	77.0427	77.0429	135.055	135.055	193.394	193.394
6.1015e+06	64.8007	64.801	114.834	114.834	167.207	167.208		6.1015e+06	78.6743	78.6743	137.949	137.949	197.613	197.613			6.1015e+06	64.8007	64.8012	114.834	114.835	167.207	167.208		6.1015e+06	78.6743	78.6744	137.949	137.949	197.613	197.613			6.1015e+06	64.8007	64.8017	114.834	114.836	167.207	167.21		6.1015e+06	78.6743	78.6745	137.949	137.95	197.613	197.614
6.22653e+06	64.8342	64.8345	114.954	114.954	167.517	167.518		6.22653e+06	80.3071	80.3071	140.848	140.849	201.844	201.844			6.22653e+06	64.8342	64.8347	114.954	114.955	167.517	167.518		6.22653e+06	80.3071	80.3072	140.848	140.849	201.844	201.844			6.22653e+06	64.8342	64.8352	114.954	114.956	167.517	167.52		6.22653e+06	80.3071	80.3073	140.848	140.849	201.844	201.844
6.35156e+06	64.8684	64.8687	115.076	115.077	167.835	167.835		6.35156e+06	81.9411	81.9412	143.752	143.752	206.086	206.086			6.35156e+06	64.8684	64.8689	115.076	115.077	167.835	167.836		6.35156e+06	81.9411	81.9412	143.752	143.752	206.086	206.086			6.35156e+06	64.8684	64.8695	115.076	115.078	167.835	167.837		6.35156e+06	81.9411	81.9414	143.752	143.752	206.086	206.086
6.4766e+06	64.9033	64.9036	115.201	115.202	168.159	168.16		6.4766e+06	83.5765	83.5765	146.66	146.66	210.34	210.34			6.4766e+06	64.9033	64.9039	115.201	115.202	168.159	168.161		6.4766e+06	83.5765	83.5766	146.66	146.66	210.34	210.34			6.4766e+06	64.9033	64.9044	115.201	115.203	168.159	168.162		6.4766e+06	83.5765	83.5767	146.66	146.661	210.34	210.34
6.60163e+06	64.9389	64.9392	115.329	115.33	168.492	168.492		6.60163e+06	85.2131	85.2132	149.573	149.573	214.605	214.605			6.60163e+06	64.9389	64.9395	115.329	115.33	168.492	168.493		6.60163e+06	85.2131	85.2133	149.573	149.573	214.605	214.605			6.60163e+06	64.9389	64.9401	115.329	115.331	168.492	168.495		6.60163e+06	85.2131	85.2134	149.573	149.574	214.605	214.606
6.72666e+06	64.9753	64.9756	115.46	115.46	168.831	168.832		6.72666e+06	86.8511	86.8512	152.491	152.491	218.883	218.883			6.72666e+06	64.9753	64.9759	115.46	115.461	168.831	168.833		6.72666e+06	86.8511	86.8513	152.491	152.491	218.883	218.883			6.72666e+06	64.9753	64.9765	115.46	115.462	168.831	168.834		6.72666e+06	86.8511	86.8515	152.491	152.491	218.883	218.884
6.85169e+06	65.0123	65.0126	115.593	115.593	169.178	169.179		6.85169e+06	88.4905	88.4906	155.413	155.413	223.173	223.173			6.85169e+06	65.0123	65.0129	115.593	115.594	169.178	169.18		6.85169e+06	88.4905	88.4907	155.413	155.413	223.173	223.174			6.85169e+06	65.0123	65.0135	115.593	115.595	169.178	169.182		6.85169e+06	88.4905	88.4909	155.413	155.414	223.173	223.174
6.97672e+06	65.0501	65.0504	115.729	115.729	169.533	169.534		6.97672e+06	90.1313	90.1314	158.341	158.341	227.476	227.477			6.97672e+06	65.0501	65.0507	115.729	115.73	169.533	169.535		6.97672e+06	90.1313	90.1315	158.341	158.341	227.476	227.477			6.97672e+06	65.0501	65.0513	115.729	115.731	169.533	169.537		6.97672e+06	90.1313	90.1317	158.341	158.341	227.476	227.477
7.10175e+06	65.0885	65.0889	115.867	115.868	169.896	169.897		7.10175e+06	91.7735	91.7736	161.273	161.273	231.792	231.793			7.10175e+06	65.0885	65.0892	115.867	115.869	169.896	169.898		7.10175e+06	91.7735	91.7737	161.273	161.274	231.792	231.793			7.10175e+06	65.0885	65.0899	115.867	115.87	169.896	169.899		7.10175e+06	91.7735	91.7739	161.273	161.274	231.792	231.794
7.22678e+06	65.1277	65.1281	116.009	116.009	170.266	170.267		7.22678e+06	93.4171	93.4172	164.211	164.211	236.122	236.122			7.22678e+06	65.1277	65.1284	116.009	116.01	170.266	170.268		7.22678e+06	93.4171	93.4174	164.211	164.211	236.122	236.123			7.22678e+06	65.1277	65.1291	116.009	116.011	170.266	170.27		7.22678e+06	93.4171	93.4176	164.211	164.212	236.122	236.123
7.35181e+06	65.1677	65.168	116.153	116.154	170.644	170.645		7.35181e+06	95.0622	95.0624	167.154	167.154	240.465	240.465			7.35181e+06	65.1677	65.1684	116.153	116.154	170.644	170.646		7.35181e+06	95.0622	95.0625	167.154	167.155	240.465	240.466			7.35181e+06	65.1677	65.1691	116.153	116.156	170.644	170.648		7.35181e+06	95.0622	95.0628	167.154	167.155	240.465	240.466
7.47685e+06	65.2083	65.2087	116.3	116.301	171.03	171.031		7.47685e+06	96.7089	96.709	170.102	170.103	244.822	244.822			7.47685e+06	65.2083	65.209	116.3	116.301	171.03	171.032		7.47685e+06	96.7089	96.7092	170.102	170.103	244.822	244.823			7.47685e+06	65.2083	65.2098	116.3	116.303	171.03	171.034		7.47685e+06	96.7089	96.7095	170.102	170.103	244.822	244.823
7.60188e+06	65.2497	65.25	116.45	116.45	171.425	171.426		7.60188e+06	98.3571	98.3572	173.056	173.057	249.193	249.194			7.60188e+06	65.2497	65.2504	116.45	116.451	171.425	171.427		7.60188e+06	98.3571	98.3574	173.056	173.057	249.193	249.194			7.60188e+06	65.2497	65.2512	116.45	116.452	171.425	171.429		7.60188e+06	98.3571	98.3577	173.056	173.058	249.193	249.195
7.72691e+06	65.2918	65.2922	116.602	116.603	171.827	171.828		7.72691e+06	100.007	100.007	176.016	176.016	253.579	253.579			7.72691e+06	65.2918	65.2925	116.602	116.604	171.827	171.829		7.72691e+06	100.007	100.007	176.016	176.017	253.579	253.58			7.72691e+06	65.2918	65.2933	116.602	116.605	171.827	171.831		7.72691e+06	100.007	100.007	176.016	176.017	253.579	253.581
7.85194e+06	65.3346	65.335	116.757	116.758	172.237	172.238		7.85194e+06	101.658	101.658	178.981	178.981	257.979	257.98			7.85194e+06	65.3346	65.3354	116.757	116.759	172.237	172.239		7.85194e+06	101.658	101.658	178.981	178.982	257.979	257.98			7.85194e+06	65.3346	65.3362	116.757	116.76	172.237	172.242		7.85194e+06	101.658	101.659	178.981	178.982	257.979	257.981
7.97697e+06	65.3781	65.3786	116.916	116.916	172.656	172.657		7.97697e+06	103.311	103.311	181.952	181.953	262.395	262.395			7.97697e+06	65.3781	65.379	116.916	116.917	172.656	172.658		7.97697e+06	103.311	103.311	181.952	181.953	262.395	262.396			7.97697e+06	65.3781	65.3798	116.916	116.919	172.656	172.66		7.97697e+06	103.311	103.312	181.952	181.954	262.395	262.397
8.102e+06	65.4224	65.4229	117.077	117.077	173.083	173.084		8.102e+06	104.966	104.966	184.929	184.93	266.826	266.827			8.102e+06	65.4224	65.4233	117.077	117.078	173.083	173.085		8.102e+06	104.966	104.966	184.929	184.93	266.826	266.827			8.102e+06	65.4224	65.4242	117.077	117.08	173.083	173.088		8.102e+06	104.966	104.966	184.929	184.931	266.826	266.828
8.22703e+06	65.4675	65.4679	117.241	117.241	173.518	173.52		8.22703e+06	106.622	106.622	187.912	187.913	271.273	271.273			8.22703e+06	65.4675	65.4684	117.241	117.242	173.518	173.521		8.22703e+06	106.622	106.622	187.912	187.913	271.273	271.274			8.22703e+06	65.4675	65.4693	117.241	117.244	173.518	173.523		8.22703e+06	106.622	106.623	187.912	187.914	271.273	271.275
8.35207e+06	65.5132	65.5137	117.407	117.408	173.963	173.964		8.35207e+06	108.28	108.28	190.901	190.902	275.736	275.736			8.35207e+06	65.5132	65.5142	117.407	117.409	173.963	173.965		8.35207e+06	108.28	108.28	190.901	190.902	275.736	275.737			8.35207e+06	65.5132	65.5151	117.407	117.411	173.963	173.968		8.35207e+06	108.28	108.281	190.901	190.903	275.736	275.738
8.4771e+06	65.5597	65.5602	117.577	117.578	174.415	174.417		8.4771e+06	109.94	109.94	193.897	193.897	280.215	280.215			8.4771e+06	65.5597	65.5607	117.577	117.579	174.415	174.418		8.4771e+06	109.94	109.94	193.897	193.898	280.215	280.216			8.4771e+06	65.5597	65.5617	117.577	117.581	174.415	174.42		8.4771e+06	109.94	109.941	193.897	193.898	280.215	280.217
8.60213e+06	65.607	65.6075	117.75	117.751	174.877	174.878		8.60213e+06	111.601	111.601	196.898	196.899	284.71	284.711			8.60213e+06	65.607	65.608	117.75	117.752	174.877	174.879		8.60213e+06	111.601	111.602	196.898	196.899	284.71	284.712			8.60213e+06	65.607	65.609	117.75	117.753	174.877	174.882		8.60213e+06	111.601	111.602	196.898	196.9	284.71	284.713
8.72716e+06	65.655	65.6555	117.925	117.926	175.347	175.348		8.72716e+06	113.264	113.264	199.907	199.907	289.223	289.224			8.72716e+06	65.655	65.656	117.925	117.927	175.347	175.35		8.72716e+06	113.264	113.265	199.907	199.908	289.223	289.225			8.72716e+06	65.655	65.657	117.925	117.929	175.347	175.353		8.72716e+06	113.264	113.265	199.907	199.909	289.223	289.226
8.85219e+06	65.7037	65.7043	118.104	118.105	175.826	175.828		8.85219e+06	114.929	114.93	202.921	202.922	293.753	293.754			8.85219e+06	65.7037	65.7048	118.104	118.106	175.826	175.829		8.85219e+06	114.929	114.93	202.921	202.922	293.753	293.755			8.85219e+06	65.7037	65.7058	118.104	118.108	175.826	175.832		8.85219e+06	114.929	114.93	202.921	202.923	293.753	293.756
8.97722e+06	65.7532	65.7538	118.286	118.286	176.315	176.316		8.97722e+06	116.596	116.596	205.943	205.943	298.301	298.302			8.97722e+06	65.7532	65.7543	118.286	118.287	176.315	176.318		8.97722e+06	116.596	116.597	205.943	205.944	298.301	298.303			8.97722e+06	65.7532	65.7554	118.286	118.289	176.315	176.32		8.97722e+06	116.596	116.597	205.943	205.945	298.301	298.304
9.10225e+06	65.8035	65.804	118.47	118.471	176.812	176.814		9.10225e+06	118.265	118.265	208.971	208.972	302.867	302.868			9.10225e+06	65.8035	65.8046	118.47	118.472	176.812	176.815		9.10225e+06	118.265	118.266	208.971	208.972	302.867	302.869			9.10225e+06	65.8035	65.8057	118.47	118.474	176.812	176.818		9.10225e+06	118.265	118.266	208.971	208.973	302.867	302.87
9.22728e+06	65.8545	65.8551	118.658	118.659	177.319	177.32		9.22728e+06	119.935	119.936	212.006	212.007	307.451	307.452			9.22728e+06	65.8545	65.8556	118.658	118.66	177.319	177.322		9.22728e+06	119.935	119.936	212.006	212.007	307.451	307.453			9.22728e+06	65.8545	65.8568	118.658	118.662	177.319	177.325		9.22728e+06	119.935	119.937	212.006	212.009	307.451	307.455
9.35232e+06	65.9063	65.9069	118.848	118.849	177.835	177.837		9.35232e+06	121.608	121.608	215.048	215.049	312.054	312.055			9.35232e+06	65.9063	65.9074	118.848	118.851	177.835	177.838		9.35232e+06	121.608	121.609	215.048	215.05	312.054	312.056			9.35232e+06	65.9063	65.9086	118.848	118.853	177.835	177.841		9.35232e+06	121.608	121.61	215.048	215.051	312.054	312.058
9.47735e+06	65.9588	65.9594	119.042	119.043	178.361	178.362		9.47735e+06	123.283	123.283	218.098	218.098	316.676	316.677			9.47735e+06	65.9588	65.96	119.042	119.044	178.361	178.364		9.47735e+06	123.283	123.283	218.098	218.099	316.676	316.678			9.47735e+06	65.9588	65.9612	119.042	119.047	178.361	178.367		9.47735e+06	123.283	123.284	218.098	218.1	316.676	316.68
9.60238e+06	66.0121	66.0127	119.239	119.24	178.896	178.898		9.60238e+06	124.959	124.959	221.154	221.155	321.317	321.318			9.60238e+06	66.0121	66.0133	119.239	119.241	178.896	178.899		9.60238e+06	124.959	124.96	221.154	221.156	321.317	321.319			9.60238e+06	66.0121	66.0146	119.239	119.244	178.896	178.903		9.60238e+06	124.959	124.961	221.154	221.157	321.317	321.321
9.72741e+06	66.0662	66.0668	119.439	119.44	179.441	179.443		9.72741e+06	126.638	126.638	224.218	224.219	325.978	325.979			9.72741e+06	66.0662	66.0674	119.439	119.441	179.441	179.445		9.72741e+06	126.638	126.638	224.218	224.22	325.978	325.98			9.72741e+06	66.0662	66.0687	119.439	119.444	179.441	179.448		9.72741e+06	126.638	126.639	224.218	224.221	325.978	325.982
9.85244e+06	66.121	66.1216	119.642	119.643	179.996	179.998		9.85244e+06	128.318	128.319	227.289	227.29	330.659	330.66			9.85244e+06	66.121	66.1223	119.642	119.644	179.996	180		9.85244e+06	128.318	128.319	227.289	227.291	330.659	330.661			9.85244e+06	66.121	66.1236	119.642	119.647	179.996	180.003		9.85244e+06	128.318	128.32	227.289	227.293	330.659	330.664
9.97747e+06	66.1766	66.1773	119.848	119.85	180.561	180.563		9.97747e+06	130.001	130.001	230.369	230.369	335.361	335.362			9.97747e+06	66.1766	66.1779	119.848	119.851	180.561	180.565		9.97747e+06	130.001	130.002	230.369	230.37	335.361	335.363			9.97747e+06	66.1766	66.1793	119.848	119.853	180.561	180.568		9.97747e+06	130.001	130.003	230.369	230.372	335.361	335.366
1.01025e+07	66.233	66.2337	120.058	120.059	181.136	181.138		1.01025e+07	131.685	131.686	233.455	233.456	340.083	340.084			1.01025e+07	66.233	66.2343	120.058	120.06	181.136	181.14		1.01025e+07	131.685	131.686	233.455	233.457	340.083	340.086			1.01025e+07	66.233	66.2357	120.058	120.063	181.136	181.144		1.01025e+07	131.685	131.687	233.455	233.459	340.083	340.088
1.02275e+07	66.2901	66.2908	120.271	120.272	181.721	181.723		1.02275e+07	133.372	133.373	236.55	236.551	344.827	344.828			1.02275e+07	66.2901	66.2915	120.271	120.273	181.721	181.725		1.02275e+07	133.372	133.373	236.55	236.552	344.827	344.83			1.02275e+07	66.2901	66.293	120.271	120.276	181.721	181.729		1.02275e+07	133.372	133.374	236.55	236.554	344.827	344.832
1.03526e+07	66.3481	66.3488	120.486	120.488	182.317	182.319		1.03526e+07	135.061	135.062	239.653	239.654	349.592	349.594			1.03526e+07	66.3481	66.3495	120.486	120.489	182.317	182.321		1.03526e+07	135.061	135.062	239.653	239.655	349.592	349.595			1.03526e+07	66.3481	66.351	120.486	120.492	182.317	182.325		1.03526e+07	135.061	135.064	239.653	239.657	349.592	349.598
1.04776e+07	66.4068	66.4075	120.706	120.707	182.924	182.926		1.04776e+07	136.752	136.753	242.763	242.764	354.379	354.381			1.04776e+07	66.4068	66.4083	120.706	120.708	182.924	182.928		1.04776e+07	136.752	136.754	242.763	242.765	354.379	354.382			1.04776e+07	66.4068	66.4098	120.706	120.711	182.924	182.932		1.04776e+07	136.752	136.755	242.763	242.767	354.379	354.385
1.06026e+07	66.4663	66.4671	120.928	120.93	183.541	183.543		1.06026e+07	138.446	138.447	245.882	245.883	359.189	359.191			1.06026e+07	66.4663	66.4678	120.928	120.931	183.541	183.545		1.06026e+07	138.446	138.447	245.882	245.884	359.189	359.192			1.06026e+07	66.4663	66.4694	120.928	120.934	183.541	183.549		1.06026e+07	138.446	138.448	245.882	245.887	359.189	359.195
1.07277e+07	66.5266	66.5274	121.154	121.156	184.169	184.171		1.07277e+07	140.142	140.142	249.009	249.011	364.022	364.023			1.07277e+07	66.5266	66.5282	121.154	121.157	184.169	184.173		1.07277e+07	140.142	140.143	249.009	249.012	364.022	364.025			1.07277e+07	66.5266	66.5297	121.154	121.16	184.169	184.178		1.07277e+07	140.142	140.144	249.009	249.014	364.022	364.028
1.08527e+07	66.5877	66.5885	121.383	121.385	184.808	184.81		1.08527e+07	141.84	141.84	252.145	252.146	368.877	368.879			1.08527e+07	66.5877	66.5893	121.383	121.386	184.808	184.812		1.08527e+07	141.84	141.841	252.145	252.148	368.877	368.881			1.08527e+07	66.5877	66.5909	121.383	121.389	184.808	184.817		1.08527e+07	141.84	141.842	252.145	252.15	368.877	368.884
1.09777e+07	66.6496	66.6504	121.616	121.617	185.458	185.46		1.09777e+07	143.54	143.54	255.29	255.291	373.757	373.759			1.09777e+07	66.6496	66.6512	121.616	121.619	185.458	185.462		1.09777e+07	143.54	143.541	255.29	255.292	373.757	373.76			1.09777e+07	66.6496	66.6529	121.616	121.622	185.458	185.467		1.09777e+07	143.54	143.543	255.29	255.295	373.757	373.764
1.11028e+07	66.7123	66.7131	121.852	121.853	186.119	186.122		1.11028e+07	145.242	145.243	258.443	258.444	378.66	378.662			1.11028e+07	66.7123	66.714	121.852	121.855	186.119	186.124		1.11028e+07	145.242	145.244	258.443	258.445	378.66	378.664			1.11028e+07	66.7123	66.7156	121.852	121.858	186.119	186.129		1.11028e+07	145.242	145.245	258.443	258.448	378.66	378.668
1.12278e+07	66.7758	66.7766	122.091	122.093	186.792	186.795		1.12278e+07	146.947	146.948	261.605	261.606	383.588	383.59			1.12278e+07	66.7758	66.7775	122.091	122.094	186.792	186.797		1.12278e+07	146.947	146.949	261.605	261.607	383.588	383.592			1.12278e+07	66.7758	66.7792	122.091	122.098	186.792	186.802		1.12278e+07	146.947	146.95	261.605	261.61	383.588	383.596
1.13528e+07	66.8401	66.8409	122.334	122.336	187.477	187.479		1.13528e+07	148.655	148.655	264.776	264.777	388.541	388.543			1.13528e+07	66.8401	66.8418	122.334	122.337	187.477	187.482		1.13528e+07	148.655	148.656	264.776	264.778	388.541	388.545			1.13528e+07	66.8401	66.8436	122.334	122.341	187.477	187.487		1.13528e+07	148.655	148.658	264.776	264.781	388.541	388.549
1.14778e+07	66.9052	66.9061	122.58	122.582	188.173	188.176		1.14778e+07	150.364	150.365	267.956	267.957	393.519	393.521			1.14778e+07	66.9052	66.907	122.58	122.584	188.173	188.178		1.14778e+07	150.364	150.366	267.956	267.959	393.519	393.523			1.14778e+07	66.9052	66.9088	122.58	122.587	188.173	188.184		1.14778e+07	150.364	150.368	267.956	267.961	393.519	393.528
1.16029e+07	66.9711	66.972	122.83	122.832	188.882	188.884		1.16029e+07	152.077	152.078	271.145	271.146	398.523	398.525			1.16029e+07	66.9711	66.973	122.83	122.834	188.882	188.887		1.16029e+07	152.077	152.078	271.145	271.148	398.523	398.528			1.16029e+07	66.9711	66.9748	122.83	122.837	188.882	188.893		1.16029e+07	152.077	152.08	271.145	271.151	398.523	398.532
1.17279e+07	67.0378	67.0388	123.084	123.085	189.602	189.605		1.17279e+07	153.791	153.792	274.344	274.345	403.553	403.556			1.17279e+07	67.0378	67.0397	123.084	123.087	189.602	189.608		1.17279e+07	153.791	153.793	274.344	274.347	403.553	403.558			1.17279e+07	67.0378	67.0416	123.084	123.091	189.602	189.613		1.17279e+07	153.791	153.795	274.344	274.35	403.553	403.563
1.18529e+07	67.1054	67.1064	123.341	123.343	190.335	190.338		1.18529e+07	155.509	155.51	277.552	277.553	408.61	408.613			1.18529e+07	67.1054	67.1073	123.341	123.344	190.335	190.341		1.18529e+07	155.509	155.511	277.552	277.555	408.61	408.615			1.18529e+07	67.1054	67.1093	123.341	123.348	190.335	190.347		1.18529e+07	155.509	155.512	277.552	277.558	408.61	408.62
1.1978e+07	67.1738	67.1748	123.601	123.603	191.081	191.084		1.1978e+07	157.228	157.229	280.77	280.771	413.694	413.697			1.1978e+07	67.1738	67.1758	123.601	123.605	191.081	191.087		1.1978e+07	157.228	157.23	280.77	280.773	413.694	413.699			1.1978e+07	67.1738	67.1778	123.601	123.609	191.081	191.093		1.1978e+07	157.228	157.232	280.77	280.777	413.694	413.704
1.2103e+07	67.243	67.244	123.866	123.868	191.839	191.842		1.2103e+07	158.951	158.952	283.997	283.999	418.806	418.809			1.2103e+07	67.243	67.245	123.866	123.869	191.839	191.845		1.2103e+07	158.951	158.953	283.997	284.001	418.806	418.811			1.2103e+07	67.243	67.2471	123.866	123.873	191.839	191.851		1.2103e+07	158.951	158.955	283.997	284.005	418.806	418.816
1.2228e+07	67.3131	67.3141	124.134	124.136	192.61	192.614		1.2228e+07	160.676	160.677	287.235	287.237	423.946	423.948			1.2228e+07	67.3131	67.3151	124.134	124.138	192.61	192.617		1.2228e+07	160.676	160.678	287.235	287.239	423.946	423.951			1.2228e+07	67.3131	67.3172	124.134	124.141	192.61	192.623		1.2228e+07	160.676	160.68	287.235	287.242	423.946	423.957
1.23531e+07	67.3839	67.385	124.405	124.407	193.395	193.398		1.23531e+07	162.404	162.405	290.483	290.485	429.114	429.117			1.23531e+07	67.3839	67.3861	124.405	124.409	193.395	193.401		1.23531e+07	162.404	162.406	290.483	290.487	429.114	429.12			1.23531e+07	67.3839	67.3882	124.405	124.413	193.395	193.408		1.23531e+07	162.404	162.408	290.483	290.49	429.114	429.125
1.24781e+07	67.4557	67.4568	124.681	124.683	194.193	194.196		1.24781e+07	164.134	164.135	293.741	293.743	434.312	434.315			1.24781e+07	67.4557	67.4578	124.681	124.685	194.193	194.199		1.24781e+07	164.134	164.136	293.741	293.745	434.312	434.318			1.24781e+07	67.4557	67.46	124.681	124.689	194.193	194.206		1.24781e+07	164.134	164.138	293.741	293.749	434.312	434.323
1.26031e+07	67.5282	67.5293	124.96	124.962	195.004	195.008		1.26031e+07	165.867	165.868	297.009	297.011	439.539	439.542			1.26031e+07	67.5282	67.5304	124.96	124.964	195.004	195.011		1.26031e+07	165.867	165.869	297.009	297.013	439.539	439.545			1.26031e+07	67.5282	67.5327	124.96	124.968	195.004	195.018		1.26031e+07	165.867	165.872	297.009	297.017	439.539	439.551
1.27282e+07	67.6016	67.6028	125.243	125.245	195.83	195.833		1.27282e+07	167.603	167.604	300.288	300.29	444.796	444.799			1.27282e+07	67.6016	67.6039	125.243	125.247	195.83	195.837		1.27282e+07	167.603	167.605	300.288	300.292	444.796	444.802			1.27282e+07	67.6016	67.6062	125.243	125.252	195.83	195.844		1.27282e+07	167.603	167.607	300.288	300.296	444.796	444.809
1.28532e+07	67.6759	67.6771	125.53	125.532	196.669	196.673		1.28532e+07	169.341	169.343	303.577	303.58	450.084	450.087			1.28532e+07	67.6759	67.6782	125.53	125.534	196.669	196.676		1.28532e+07	169.341	169.344	303.577	303.582	450.084	450.09			1.28532e+07	67.6759	67.6805	125.53	125.539	196.669	196.683		1.28532e+07	169.341	169.346	303.577	303.586	450.084	450.097
1.29782e+07	67.751	67.7522	125.821	125.823	197.523	197.526		1.29782e+07	171.083	171.084	306.878	306.88	455.403	455.406			1.29782e+07	67.751	67.7534	125.821	125.825	197.523	197.53		1.29782e+07	171.083	171.085	306.878	306.882	455.403	455.41			1.29782e+07	67.751	67.7558	125.821	125.83	197.523	197.537		1.29782e+07	171.083	171.088	306.878	306.887	455.403	455.417
1.31033e+07	67.827	67.8282	126.115	126.118	198.391	198.394		1.31033e+07	172.827	172.828	310.189	310.191	460.754	460.757			1.31033e+07	67.827	67.8294	126.115	126.12	198.391	198.398		1.31033e+07	172.827	172.83	310.189	310.194	460.754	460.761			1.31033e+07	67.827	67.8318	126.115	126.125	198.391	198.406		1.31033e+07	172.827	172.832	310.189	310.198	460.754	460.768
1.32283e+07	67.9038	67.9051	126.414	126.416	199.273	199.277		1.32283e+07	174.574	174.575	313.511	313.514	466.137	466.14			1.32283e+07	67.9038	67.9063	126.414	126.419	199.273	199.281		1.32283e+07	174.574	174.577	313.511	313.516	466.137	466.144			1.32283e+07	67.9038	67.9088	126.414	126.424	199.273	199.289		1.32283e+07	174.574	174.579	313.511	313.521	466.137	466.151
1.33533e+07	67.9816	67.9828	126.717	126.719	200.171	200.175		1.33533e+07	176.324	176.325	316.845	316.847	471.553	471.556			1.33533e+07	67.9816	67.9841	126.717	126.722	200.171	200.179		1.33533e+07	176.324	176.327	316.845	316.85	471.553	471.56			1.33533e+07	67.9816	67.9866	126.717	126.726	200.171	200.187		1.33533e+07	176.324	176.33	316.845	316.855	471.553	471.568
1.34783e+07	68.0601	68.0614	127.024	127.026	201.084	201.088		1.34783e+07	178.077	178.078	320.19	320.192	477.002	477.006			1.34783e+07	68.0601	68.0627	127.024	127.028	201.084	201.093		1.34783e+07	178.077	178.08	320.19	320.195	477.002	477.01			1.34783e+07	68.0601	68.0653	127.024	127.033	201.084	201.101		1.34783e+07	178.077	178.083	320.19	320.2	477.002	477.018
1.36034e+07	68.1396	68.1409	127.334	127.337	202.013	202.017		1.36034e+07	179.833	179.834	323.546	323.549	482.485	482.489			1.36034e+07	68.1396	68.1422	127.334	127.339	202.013	202.021		1.36034e+07	179.833	179.836	323.546	323.552	482.485	482.493			1.36034e+07	68.1396	68.1448	127.334	127.344	202.013	202.03		1.36034e+07	179.833	179.839	323.546	323.557	482.485	482.501
1.37284e+07	68.2199	68.2213	127.649	127.652	202.957	202.962		1.37284e+07	181.592	181.593	326.915	326.918	488.003	488.007			1.37284e+07	68.2199	68.2226	127.649	127.655	202.957	202.966		1.37284e+07	181.592	181.595	326.915	326.92	488.003	488.011			1.37284e+07	68.2199	68.2253	127.649	127.66	202.957	202.975		1.37284e+07	181.592	181.598	326.915	326.926	488.003	488.02
1.38534e+07	68.3012	68.3025	127.969	127.971	203.918	203.922		1.38534e+07	183.354	183.356	330.295	330.298	493.556	493.56			1.38534e+07	68.3012	68.3039	127.969	127.974	203.918	203.927		1.38534e+07	183.354	183.357	330.295	330.301	493.556	493.564			1.38534e+07	68.3012	68.3066	127.969	127.979	203.918	203.935		1.38534e+07	183.354	183.36	330.295	330.307	493.556	493.573
1.39785e+07	68.3833	68.3847	128.292	128.295	204.895	204.899		1.39785e+07	185.119	185.121	333.687	333.69	499.144	499.149			1.39785e+07	68.3833	68.386	128.292	128.297	204.895	204.904		1.39785e+07	185.119	185.122	333.687	333.693	499.144	499.153			1.39785e+07	68.3833	68.3888	128.292	128.303	204.895	204.913		1.39785e+07	185.119	185.125	333.687	333.699	499.144	499.162
1.41035e+07	68.4663	68.4677	128.619	128.622	205.888	205.893		1.41035e+07	186.887	186.889	337.092	337.095	504.769	504.774			1.41035e+07	68.4663	68.4691	128.619	128.625	205.888	205.897		1.41035e+07	186.887	186.891	337.092	337.098	504.769	504.779			1.41035e+07	68.4663	68.4719	128.619	128.63	205.888	205.907		1.41035e+07	186.887	186.894	337.092	337.104	504.769	504.788
1.42285e+07	68.5502	68.5516	128.951	128.954	206.899	206.903		1.42285e+07	188.658	188.66	340.509	340.512	510.431	510.436			1.42285e+07	68.5502	68.5531	128.951	128.957	206.899	206.908		1.42285e+07	188.658	188.662	340.509	340.515	510.431	510.441			1.42285e+07	68.5502	68.556	128.951	128.963	206.899	206.918		1.42285e+07	188.658	188.665	340.509	340.521	510.431	510.451
1.43536e+07	68.635	68.6365	129.288	129.291	207.926	207.931		1.43536e+07	190.433	190.435	343.938	343.941	516.131	516.136			1.43536e+07	68.635	68.6379	129.288	129.293	207.926	207.936		1.43536e+07	190.433	190.437	343.938	343.945	516.131	516.141			1.43536e+07	68.635	68.6409	129.288	129.299	207.926	207.946		1.43536e+07	190.433	190.44	343.938	343.951	516.131	516.151
1.44786e+07	68.7207	68.7222	129.628	129.631	208.971	208.976		1.44786e+07	192.211	192.213	347.38	347.383	521.869	521.874			1.44786e+07	68.7207	68.7237	129.628	129.634	208.971	208.981		1.44786e+07	192.211	192.214	347.38	347.387	521.869	521.879			1.44786e+07	68.7207	68.7267	129.628	129.64	208.971	208.991		1.44786e+07	192.211	192.218	347.38	347.394	521.869	521.889
1.46036e+07	68.8073	68.8089	129.973	129.976	210.034	210.039		1.46036e+07	193.992	193.994	350.835	350.839	527.646	527.651			1.46036e+07	68.8073	68.8104	129.973	129.979	210.034	210.045		1.46036e+07	193.992	193.995	350.835	350.842	527.646	527.656			1.46036e+07	68.8073	68.8134	129.973	129.985	210.034	210.055		1.46036e+07	193.992	193.999	350.835	350.849	527.646	527.667
1.47287e+07	68.8949	68.8964	130.323	130.326	211.116	211.121		1.47287e+07	195.776	195.778	354.303	354.307	533.462	533.468			1.47287e+07	68.8949	68.898	130.323	130.329	211.116	211.126		1.47287e+07	195.776	195.78	354.303	354.31	533.462	533.473			1.47287e+07	68.8949	68.9011	130.323	130.335	211.116	211.137		1.47287e+07	195.776	195.784	354.303	354.317	533.462	533.484
1.48537e+07	68.9833	68.9849	130.677	130.68	212.215	212.221		1.48537e+07	197.563	197.565	357.784	357.788	539.319	539.325			1.48537e+07	68.9833	68.9865	130.677	130.683	212.215	212.226		1.48537e+07	197.563	197.567	357.784	357.792	539.319	539.33			1.48537e+07	68.9833	68.9897	130.677	130.69	212.215	212.237		1.48537e+07	197.563	197.571	357.784	357.799	539.319	539.342
1.49787e+07	69.0727	69.0743	131.036	131.039	213.334	213.34		1.49787e+07	199.354	199.356	361.279	361.283	545.217	545.223			1.49787e+07	69.0727	69.076	131.036	131.042	213.334	213.345		1.49787e+07	199.354	199.359	361.279	361.287	545.217	545.229			1.49787e+07	69.0727	69.0792	131.036	131.048	213.334	213.356		1.49787e+07	199.354	199.363	361.279	361.294	545.217	545.24
1.51038e+07	69.163	69.1647	131.399	131.402	214.472	214.478		1.51038e+07	201.149	201.151	364.787	364.791	551.156	551.162			1.51038e+07	69.163	69.1664	131.399	131.406	214.472	214.483		1.51038e+07	201.149	201.153	364.787	364.795	551.156	551.168			1.51038e+07	69.163	69.1697	131.399	131.412	214.472	214.494		1.51038e+07	201.149	201.157	364.787	364.803	551.156	551.181
1.52288e+07	69.2543	69.256	131.767	131.77	215.629	215.635		1.52288e+07	202.946	202.949	368.309	368.313	557.138	557.145			1.52288e+07	69.2543	69.2577	131.767	131.774	215.629	215.641		1.52288e+07	202.946	202.951	368.309	368.317	557.138	557.151			1.52288e+07	69.2543	69.261	131.767	131.78	215.629	215.653		1.52288e+07	202.946	202.955	368.309	368.325	557.138	557.164
1.53538e+07	69.3465	69.3482	132.14	132.143	216.807	216.813		1.53538e+07	204.748	204.75	371.845	371.849	563.164	563.17			1.53538e+07	69.3465	69.3499	132.14	132.147	216.807	216.819		1.53538e+07	204.748	204.752	371.845	371.853	563.164	563.177			1.53538e+07	69.3465	69.3534	132.14	132.153	216.807	216.831		1.53538e+07	204.748	204.757	371.845	371.862	563.164	563.19
1.54788e+07	69.4397	69.4414	132.517	132.521	218.005	218.011		1.54788e+07	206.552	206.555	375.395	375.399	569.233	569.239			1.54788e+07	69.4397	69.4432	132.517	132.524	218.005	218.017		1.54788e+07	206.552	206.557	375.395	375.404	569.233	569.246			1.54788e+07	69.4397	69.4466	132.517	132.531	218.005	218.029		1.54788e+07	206.552	206.562	375.395	375.412	569.233	569.26
1.56039e+07	69.5338	69.5356	132.9	132.903	219.223	219.23		1.56039e+07	208.361	208.363	378.959	378.964	575.347	575.354			1.56039e+07	69.5338	69.5373	132.9	132.907	219.223	219.236		1.56039e+07	208.361	208.365	378.959	378.968	575.347	575.361			1.56039e+07	69.5338	69.5409	132.9	132.914	219.223	219.248		1.56039e+07	208.361	208.37	378.959	378.977	575.347	575.374
1.57289e+07	69.6288	69.6307	133.287	133.291	220.463	220.47		1.57289e+07	210.172	210.175	382.538	382.543	581.506	581.513			1.57289e+07	69.6288	69.6325	133.287	133.294	220.463	220.476		1.57289e+07	210.172	210.177	382.538	382.547	581.506	581.52			1.57289e+07	69.6288	69.6361	133.287	133.301	220.463	220.489		1.57289e+07	210.172	210.182	382.538	382.556	581.506	581.535
1.58539e+07	69.7249	69.7267	133.679	133.683	221.725	221.731		1.58539e+07	211.988	211.99	386.132	386.136	587.712	587.719			1.58539e+07	69.7249	69.7286	133.679	133.687	221.725	221.738		1.58539e+07	211.988	211.993	386.132	386.141	587.712	587.727			1.58539e+07	69.7249	69.7322	133.679	133.694	221.725	221.751		1.58539e+07	211.988	211.998	386.132	386.151	587.712	587.741
1.5979e+07	69.8219	69.8237	134.076	134.08	223.008	223.015		1.5979e+07	213.807	213.809	389.74	389.745	593.965	593.972			1.5979e+07	69.8219	69.8256	134.076	134.084	223.008	223.021		1.5979e+07	213.807	213.812	389.74	389.75	593.965	593.98			1.5979e+07	69.8219	69.8294	134.076	134.091	223.008	223.035		1.5979e+07	213.807	213.817	389.74	389.759	593.965	593.995
1.6104e+07	69.9198	69.9218	134.479	134.483	224.314	224.321		1.6104e+07	215.63	215.632	393.364	393.369	600.266	600.274			1.6104e+07	69.9198	69.9237	134.479	134.486	224.314	224.328		1.6104e+07	215.63	215.635	393.364	393.374	600.266	600.281			1.6104e+07	69.9198	69.9275	134.479	134.494	224.314	224.341		1.6104e+07	215.63	215.64	393.364	393.383	600.266	600.297
1.6229e+07	70.0188	70.0207	134.886	134.89	225.643	225.65		1.6229e+07	217.456	217.459	397.002	397.008	606.615	606.624			1.6229e+07	70.0188	70.0227	134.886	134.894	225.643	225.657		1.6229e+07	217.456	217.462	397.002	397.013	606.615	606.632			1.6229e+07	70.0188	70.0266	134.886	134.902	225.643	225.671		1.6229e+07	217.456	217.467	397.002	397.023	606.615	606.648
1.63541e+07	70.1187	70.1207	135.299	135.303	226.995	227.002		1.63541e+07	219.286	219.289	400.657	400.662	613.015	613.023			1.63541e+07	70.1187	70.1227	135.299	135.307	226.995	227.009		1.63541e+07	219.286	219.292	400.657	400.667	613.015	613.032			1.63541e+07	70.1187	70.1266	135.299	135.315	226.995	227.024		1.63541e+07	219.286	219.297	400.657	400.678	613.015	613.048
1.64791e+07	70.2197	70.2217	135.717	135.721	228.371	228.378		1.64791e+07	221.12	221.123	404.327	404.332	619.465	619.473			1.64791e+07	70.2197	70.2237	135.717	135.725	228.371	228.386		1.64791e+07	221.12	221.126	404.327	404.337	619.465	619.482			1.64791e+07	70.2197	70.2277	135.717	135.733	228.371	228.4		1.64791e+07	221.12	221.132	404.327	404.348	619.465	619.499
1.66041e+07	70.3216	70.3237	136.14	136.144	229.771	229.779		1.66041e+07	222.958	222.961	408.012	408.018	625.966	625.975			1.66041e+07	70.3216	70.3257	136.14	136.148	229.771	229.786		1.66041e+07	222.958	222.964	408.012	408.023	625.966	625.984			1.66041e+07	70.3216	70.3298	136.14	136.156	229.771	229.801		1.66041e+07	222.958	222.97	408.012	408.034	625.966	626.002
1.67292e+07	70.4245	70.4266	136.568	136.572	231.196	231.204		1.67292e+07	224.8	224.803	411.714	411.72	632.52	632.529			1.67292e+07	70.4245	70.4287	136.568	136.577	231.196	231.212		1.67292e+07	224.8	224.806	411.714	411.726	632.52	632.538			1.67292e+07	70.4245	70.4329	136.568	136.585	231.196	231.227		1.67292e+07	224.8	224.812	411.714	411.737	632.52	632.557
1.68542e+07	70.5285	70.5306	137.002	137.007	232.647	232.655		1.68542e+07	226.646	226.649	415.432	415.438	639.127	639.137			1.68542e+07	70.5285	70.5327	137.002	137.011	232.647	232.663		1.68542e+07	226.646	226.652	415.432	415.444	639.127	639.146			1.68542e+07	70.5285	70.537	137.002	137.019	232.647	232.679		1.68542e+07	226.646	226.658	415.432	415.456	639.127	639.165
1.69792e+07	70.6334	70.6356	137.442	137.446	234.124	234.132		1.69792e+07	228.495	228.498	419.167	419.173	645.789	645.799			1.69792e+07	70.6334	70.6378	137.442	137.45	234.124	234.14		1.69792e+07	228.495	228.502	419.167	419.179	645.789	645.808			1.69792e+07	70.6334	70.6421	137.442	137.459	234.124	234.156		1.69792e+07	228.495	228.508	419.167	419.191	645.789	645.828
1.71043e+07	70.7394	70.7416	137.887	137.891	235.626	235.635		1.71043e+07	230.349	230.352	422.918	422.924	652.506	652.516			1.71043e+07	70.7394	70.7438	137.887	137.896	235.626	235.643		1.71043e+07	230.349	230.355	422.918	422.931	652.506	652.526			1.71043e+07	70.7394	70.7482	137.887	137.905	235.626	235.66		1.71043e+07	230.349	230.362	422.918	422.943	652.506	652.546
1.72293e+07	70.8464	70.8487	138.337	138.342	237.156	237.165		1.72293e+07	232.207	232.21	426.687	426.693	659.279	659.289			1.72293e+07	70.8464	70.8509	138.337	138.347	237.156	237.174		1.72293e+07	232.207	232.213	426.687	426.699	659.279	659.299			1.72293e+07	70.8464	70.8553	138.337	138.356	237.156	237.191		1.72293e+07	232.207	232.22	426.687	426.712	659.279	659.32
1.73543e+07	70.9545	70.9567	138.794	138.798	238.714	238.723		1.73543e+07	234.068	234.072	430.472	430.479	666.109	666.12			1.73543e+07	70.9545	70.959	138.794	138.803	238.714	238.732		1.73543e+07	234.068	234.075	430.472	430.485	666.109	666.13			1.73543e+07	70.9545	70.9635	138.794	138.812	238.714	238.749		1.73543e+07	234.068	234.082	430.472	430.498	666.109	666.151
1.74793e+07	71.0636	71.0659	139.256	139.261	240.3	240.309		1.74793e+07	235.934	235.938	434.275	434.282	672.998	673.009			1.74793e+07	71.0636	71.0682	139.256	139.265	240.3	240.318		1.74793e+07	235.934	235.941	434.275	434.288	672.998	673.02			1.74793e+07	71.0636	71.0728	139.256	139.275	240.3	240.336		1.74793e+07	235.934	235.948	434.275	434.302	672.998	673.041
1.76044e+07	71.1737	71.176	139.724	139.729	241.915	241.924		1.76044e+07	237.804	237.808	438.095	438.102	679.946	679.957			1.76044e+07	71.1737	71.1784	139.724	139.734	241.915	241.933		1.76044e+07	237.804	237.811	438.095	438.109	679.946	679.968			1.76044e+07	71.1737	71.1831	139.724	139.743	241.915	241.951		1.76044e+07	237.804	237.818	438.095	438.123	679.946	679.991
1.77294e+07	71.2849	71.2873	140.198	140.203	243.559	243.568		1.77294e+07	239.678	239.682	441.934	441.941	686.955	686.966			1.77294e+07	71.2849	71.2897	140.198	140.208	243.559	243.577		1.77294e+07	239.678	239.686	441.934	441.948	686.955	686.978			1.77294e+07	71.2849	71.2944	140.198	140.218	243.559	243.596		1.77294e+07	239.678	239.693	441.934	441.962	686.955	687.001
1.78544e+07	71.3971	71.3996	140.678	140.683	245.233	245.243		1.78544e+07	241.557	241.56	445.79	445.797	694.025	694.037			1.78544e+07	71.3971	71.402	140.678	140.688	245.233	245.252		1.78544e+07	241.557	241.564	445.79	445.804	694.025	694.049			1.78544e+07	71.3971	71.4068	140.678	140.698	245.233	245.271		1.78544e+07	241.557	241.572	445.79	445.819	694.025	694.072
1.79795e+07	71.5105	71.5129	141.164	141.169	246.938	246.948		1.79795e+07	243.439	243.443	449.665	449.672	701.158	701.17			1.79795e+07	71.5105	71.5154	141.164	141.174	246.938	246.958		1.79795e+07	243.439	243.447	449.665	449.679	701.158	701.182			1.79795e+07	71.5105	71.5203	141.164	141.184	246.938	246.977		1.79795e+07	243.439	243.455	449.665	449.694	701.158	701.207
1.81045e+07	71.6249	71.6274	141.656	141.661	248.674	248.685		1.81045e+07	245.326	245.33	453.558	453.565	708.355	708.367			1.81045e+07	71.6249	71.6299	141.656	141.666	248.674	248.695		1.81045e+07	245.326	245.334	453.558	453.573	708.355	708.38			1.81045e+07	71.6249	71.6349	141.656	141.677	248.674	248.715		1.81045e+07	245.326	245.342	453.558	453.588	708.355	708.405
1.82295e+07	71.7403	71.7429	142.154	142.16	250.443	250.453		1.82295e+07	247.218	247.222	457.47	457.478	715.617	715.63			1.82295e+07	71.7403	71.7454	142.154	142.165	250.443	250.464		1.82295e+07	247.218	247.226	457.47	457.485	715.617	715.643			1.82295e+07	71.7403	71.7505	142.154	142.176	250.443	250.485		1.82295e+07	247.218	247.234	457.47	457.501	715.617	715.668
1.83546e+07	71.8569	71.8595	142.659	142.664	252.245	252.255		1.83546e+07	249.113	249.118	461.401	461.409	722.945	722.958			1.83546e+07	71.8569	71.862	142.659	142.67	252.245	252.266		1.83546e+07	249.113	249.122	461.401	461.417	722.945	722.972			1.83546e+07	71.8569	71.8672	142.659	142.681	252.245	252.287		1.83546e+07	249.113	249.13	461.401	461.433	722.945	722.998
1.84796e+07	71.9745	71.9772	143.17	143.176	254.08	254.091		1.84796e+07	251.014	251.018	465.351	465.359	730.341	730.355			1.84796e+07	71.9745	71.9798	143.17	143.181	254.08	254.102		1.84796e+07	251.014	251.022	465.351	465.368	730.341	730.368			1.84796e+07	71.9745	71.985	143.17	143.192	254.08	254.124		1.84796e+07	251.014	251.03	465.351	465.384	730.341	730.396
1.86046e+07	72.0933	72.096	143.688	143.693	255.95	255.961		1.86046e+07	252.918	252.923	469.321	469.329	737.806	737.82			1.86046e+07	72.0933	72.0986	143.688	143.699	255.95	255.972		1.86046e+07	252.918	252.927	469.321	469.338	737.806	737.834			1.86046e+07	72.0933	72.104	143.688	143.71	255.95	255.994		1.86046e+07	252.918	252.936	469.321	469.354	737.806	737.862
1.87297e+07	72.2132	72.2159	144.212	144.217	257.855	257.866		1.87297e+07	254.828	254.832	473.311	473.319	745.341	745.355			1.87297e+07	72.2132	72.2186	144.212	144.223	257.855	257.878		1.87297e+07	254.828	254.836	473.311	473.328	745.341	745.369			1.87297e+07	72.2132	72.224	144.212	144.235	257.855	257.901		1.87297e+07	254.828	254.845	473.311	473.345	745.341	745.398
1.88547e+07	72.3342	72.3369	144.743	144.748	259.796	259.808		1.88547e+07	256.741	256.746	477.32	477.329	752.947	752.962			1.88547e+07	72.3342	72.3397	144.743	144.754	259.796	259.819		1.88547e+07	256.741	256.75	477.32	477.338	752.947	752.976			1.88547e+07	72.3342	72.3452	144.743	144.766	259.796	259.843		1.88547e+07	256.741	256.759	477.32	477.355	752.947	753.006
1.89797e+07	72.4563	72.4591	145.28	145.286	261.774	261.786		1.89797e+07	258.66	258.664	481.35	481.359	760.626	760.641			1.89797e+07	72.4563	72.4619	145.28	145.292	261.774	261.798		1.89797e+07	258.66	258.669	481.35	481.368	760.626	760.656			1.89797e+07	72.4563	72.4674	145.28	145.304	261.774	261.822		1.89797e+07	258.66	258.678	481.35	481.386	760.626	760.687
1.91048e+07	72.5795	72.5823	145.824	145.83	263.79	263.802		1.91048e+07	260.583	260.588	485.401	485.41	768.379	768.395			1.91048e+07	72.5795	72.5852	145.824	145.837	263.79	263.815		1.91048e+07	260.583	260.592	485.401	485.419	768.379	768.41			1.91048e+07	72.5795	72.5909	145.824	145.849	263.79	263.839		1.91048e+07	260.583	260.602	485.401	485.438	768.379	768.442
1.92298e+07	72.7039	72.7068	146.376	146.382	265.845	265.857		1.92298e+07	262.511	262.515	489.472	489.482	776.208	776.224			1.92298e+07	72.7039	72.7096	146.376	146.388	265.845	265.87		1.92298e+07	262.511	262.52	489.472	489.491	776.208	776.24			1.92298e+07	72.7039	72.7154	146.376	146.4	265.845	265.895		1.92298e+07	262.511	262.53	489.472	489.51	776.208	776.272
1.93548e+07	72.8294	72.8323	146.934	146.94	267.939	267.952		1.93548e+07	264.443	264.448	493.565	493.574	784.114	784.13			1.93548e+07	72.8294	72.8353	146.934	146.946	267.939	267.965		1.93548e+07	264.443	264.453	493.565	493.584	784.114	784.147			1.93548e+07	72.8294	72.8411	146.934	146.959	267.939	267.991		1.93548e+07	264.443	264.463	493.565	493.603	784.114	784.18
1.94798e+07	72.9561	72.9591	147.499	147.506	270.074	270.088		1.94798e+07	266.38	266.385	497.678	497.688	792.098	792.115			1.94798e+07	72.9561	72.962	147.499	147.512	270.074	270.101		1.94798e+07	266.38	266.391	497.678	497.698	792.098	792.132			1.94798e+07	72.9561	72.968	147.499	147.525	270.074	270.127		1.94798e+07	266.38	266.401	497.678	497.718	792.098	792.166
1.96049e+07	73.0839	73.087	148.072	148.078	272.251	272.265		1.96049e+07	268.323	268.328	501.814	501.824	800.163	800.18			1.96049e+07	73.0839	73.09	148.072	148.085	272.251	272.278		1.96049e+07	268.323	268.333	501.814	501.834	800.163	800.198			1.96049e+07	73.0839	73.096	148.072	148.098	272.251	272.305		1.96049e+07	268.323	268.343	501.814	501.854	800.163	800.233
1.97299e+07	73.213	73.216	148.652	148.658	274.47	274.484		1.97299e+07	270.27	270.275	505.971	505.982	808.309	808.327			1.97299e+07	73.213	73.2191	148.652	148.665	274.47	274.498		1.97299e+07	270.27	270.28	505.971	505.992	808.309	808.345			1.97299e+07	73.213	73.2252	148.652	148.678	274.47	274.526		1.97299e+07	270.27	270.291	505.971	506.013	808.309	808.381
1.98549e+07	73.3431	73.3463	149.239	149.246	276.734	276.748		1.98549e+07	272.222	272.227	510.151	510.162	816.538	816.556			1.98549e+07	73.3431	73.3494	149.239	149.253	276.734	276.762		1.98549e+07	272.222	272.232	510.151	510.172	816.538	816.575			1.98549e+07	73.3431	73.3556	149.239	149.266	276.734	276.791		1.98549e+07	272.222	272.243	510.151	510.194	816.538	816.612
1.998e+07	73.4745	73.4777	149.834	149.841	279.042	279.056		1.998e+07	274.179	274.184	514.353	514.364	824.852	824.871			1.998e+07	73.4745	73.4809	149.834	149.848	279.042	279.071		1.998e+07	274.179	274.19	514.353	514.375	824.852	824.89			1.998e+07	73.4745	73.4872	149.834	149.861	279.042	279.1		1.998e+07	274.179	274.201	514.353	514.397	824.852	824.928
2.0105e+07	73.6071	73.6103	150.436	150.443	281.396	281.411		2.0105e+07	276.141	276.146	518.578	518.59	833.253	833.272			2.0105e+07	73.6071	73.6135	150.436	150.45	281.396	281.426		2.0105e+07	276.141	276.152	518.578	518.601	833.253	833.292			2.0105e+07	73.6071	73.62	150.436	150.464	281.396	281.456		2.0105e+07	276.141	276.163	518.578	518.623	833.253	833.331
2.023e+07	73.7409	73.7442	151.046	151.054	283.797	283.812		2.023e+07	278.108	278.113	522.827	522.838	841.742	841.762			2.023e+07	73.7409	73.7474	151.046	151.061	283.797	283.828		2.023e+07	278.108	278.119	522.827	522.849	841.742	841.782			2.023e+07	73.7409	73.7539	151.046	151.075	283.797	283.859		2.023e+07	278.108	278.131	522.827	522.872	841.742	841.822
2.03551e+07	73.8759	73.8792	151.664	151.672	286.246	286.262		2.03551e+07	280.08	280.086	527.098	527.11	850.32	850.341			2.03551e+07	73.8759	73.8825	151.664	151.679	286.246	286.278		2.03551e+07	280.08	280.091	527.098	527.122	850.32	850.362			2.03551e+07	73.8759	73.8891	151.664	151.694	286.246	286.31		2.03551e+07	280.08	280.103	527.098	527.145	850.32	850.403
2.04801e+07	74.0121	74.0155	152.29	152.298	288.746	288.762		2.04801e+07	282.057	282.063	531.394	531.406	858.991	859.012			2.04801e+07	74.0121	74.0188	152.29	152.305	288.746	288.778		2.04801e+07	282.057	282.069	531.394	531.417	858.991	859.033			2.04801e+07	74.0121	74.0255	152.29	152.32	288.746	288.81		2.04801e+07	282.057	282.081	531.394	531.441	858.991	859.076
2.06051e+07	74.1495	74.153	152.924	152.932	291.296	291.312		2.06051e+07	284.04	284.046	535.713	535.725	867.755	867.777			2.06051e+07	74.1495	74.1564	152.924	152.939	291.296	291.329		2.06051e+07	284.04	284.052	535.713	535.737	867.755	867.799			2.06051e+07	74.1495	74.1632	152.924	152.955	291.296	291.362		2.06051e+07	284.04	284.064	535.713	535.762	867.755	867.842
2.07302e+07	74.2882	74.2917	153.566	153.574	293.898	293.915		2.07302e+07	286.028	286.034	540.057	540.069	876.615	876.637			2.07302e+07	74.2882	74.2952	153.566	153.582	293.898	293.932		2.07302e+07	286.028	286.04	540.057	540.082	876.615	876.66			2.07302e+07	74.2882	74.3021	153.566	153.597	293.898	293.966		2.07302e+07	286.028	286.052	540.057	540.107	876.615	876.704
2.08552e+07	74.4282	74.4317	154.217	154.225	296.554	296.572		2.08552e+07	288.021	288.027	544.425	544.438	885.572	885.595			2.08552e+07	74.4282	74.4352	154.217	154.233	296.554	296.589		2.08552e+07	288.021	288.033	544.425	544.451	885.572	885.618			2.08552e+07	74.4282	74.4422	154.217	154.248	296.554	296.624		2.08552e+07	288.021	288.046	544.425	544.476	885.572	885.664
2.09802e+07	74.5693	74.5729	154.876	154.884	299.265	299.283		2.09802e+07	290.019	290.026	548.819	548.832	894.629	894.652			2.09802e+07	74.5693	74.5765	154.876	154.892	299.265	299.301		2.09802e+07	290.019	290.032	548.819	548.845	894.629	894.676			2.09802e+07	74.5693	74.5836	154.876	154.908	299.265	299.337		2.09802e+07	290.019	290.045	548.819	548.871	894.629	894.723
2.11053e+07	74.7118	74.7154	155.543	155.551	302.033	302.051		2.11053e+07	292.023	292.03	553.238	553.251	903.787	903.811			2.11053e+07	74.7118	74.719	155.543	155.559	302.033	302.07		2.11053e+07	292.023	292.036	553.238	553.265	903.787	903.835			2.11053e+07	74.7118	74.7263	155.543	155.576	302.033	302.107		2.11053e+07	292.023	292.049	553.238	553.291	903.787	903.884
2.12303e+07	74.8555	74.8592	156.219	156.227	304.859	304.877		2.12303e+07	294.032	294.039	557.682	557.696	913.048	913.073			2.12303e+07	74.8555	74.8629	156.219	156.236	304.859	304.896		2.12303e+07	294.032	294.046	557.682	557.71	913.048	913.098			2.12303e+07	74.8555	74.8702	156.219	156.252	304.859	304.934		2.12303e+07	294.032	294.059	557.682	557.737	913.048	913.148
2.13553e+07	75.0005	75.0043	156.904	156.912	307.744	307.763		2.13553e+07	296.047	296.054	562.153	562.167	922.416	922.441			2.13553e+07	75.0005	75.008	156.904	156.921	307.744	307.783		2.13553e+07	296.047	296.061	562.153	562.181	922.416	922.467			2.13553e+07	75.0005	75.0154	156.904	156.938	307.744	307.822		2.13553e+07	296.047	296.075	562.153	562.209	922.416	922.518
2.14804e+07	75.1468	75.1506	157.598	157.606	310.691	310.711		2.14804e+07	298.068	298.075	566.65	566.664	931.891	931.917			2.14804e+07	75.1468	75.1544	157.598	157.615	310.691	310.731		2.14804e+07	298.068	298.082	566.65	566.679	931.891	931.943			2.14804e+07	75.1468	75.162	157.598	157.632	310.691	310.77		2.14804e+07	298.068	298.096	566.65	566.707	931.891	931.996
2.16054e+07	75.2944	75.2983	158.301	158.309	313.7	313.721		2.16054e+07	300.094	300.101	571.174	571.189	941.476	941.503			2.16054e+07	75.2944	75.3021	158.301	158.318	313.7	313.741		2.16054e+07	300.094	300.108	571.174	571.203	941.476	941.53			2.16054e+07	75.2944	75.3098	158.301	158.336	313.7	313.782		2.16054e+07	300.094	300.122	571.174	571.232	941.476	941.584
2.17304e+07	75.4434	75.4473	159.013	159.022	316.775	316.796		2.17304e+07	302.125	302.133	575.725	575.74	951.173	951.201			2.17304e+07	75.4434	75.4512	159.013	159.031	316.775	316.817		2.17304e+07	302.125	302.14	575.725	575.755	951.173	951.229			2.17304e+07	75.4434	75.4589	159.013	159.049	316.775	316.859		2.17304e+07	302.125	302.155	575.725	575.785	951.173	951.284
2.18554e+07	75.5936	75.5976	159.734	159.743	319.916	319.938		2.18554e+07	304.163	304.17	580.303	580.319	960.986	961.014			2.18554e+07	75.5936	75.6015	159.734	159.752	319.916	319.959		2.18554e+07	304.163	304.178	580.303	580.334	960.986	961.043			2.18554e+07	75.5936	75.6094	159.734	159.771	319.916	320.002		2.18554e+07	304.163	304.193	580.303	580.364	960.986	961.099
2.19805e+07	75.7452	75.7492	160.465	160.474	323.126	323.148		2.19805e+07	306.206	306.214	584.909	584.925	970.915	970.945			2.19805e+07	75.7452	75.7532	160.465	160.484	323.126	323.17		2.19805e+07	306.206	306.221	584.909	584.941	970.915	970.974			2.19805e+07	75.7452	75.7612	160.465	160.502	323.126	323.214		2.19805e+07	306.206	306.236	584.909	584.972	970.915	971.032
2.21055e+07	75.8981	75.9022	161.205	161.215	326.406	326.428		2.21055e+07	308.255	308.263	589.544	589.56	980.965	980.995			2.21055e+07	75.8981	75.9062	161.205	161.224	326.406	326.451		2.21055e+07	308.255	308.271	589.544	589.576	980.965	981.025			2.21055e+07	75.8981	75.9144	161.205	161.243	326.406	326.497		2.21055e+07	308.255	308.286	589.544	589.608	980.965	981.084
2.22305e+07	76.0524	76.0565	161.956	161.965	329.758	329.782		2.22305e+07	310.31	310.318	594.207	594.223	991.136	991.167			2.22305e+07	76.0524	76.0606	161.956	161.975	329.758	329.805		2.22305e+07	310.31	310.326	594.207	594.24	991.136	991.198			2.22305e+07	76.0524	76.0689	161.956	161.994	329.758	329.852		2.22305e+07	310.31	310.342	594.207	594.272	991.136	991.259
2.23556e+07	76.208	76.2122	162.716	162.726	333.185	333.209		2.23556e+07	312.371	312.379	598.899	598.916	1001.43	1001.46			2.23556e+07	76.208	76.2164	162.716	162.736	333.185	333.233		2.23556e+07	312.371	312.387	598.899	598.932	1001.43	1001.5			2.23556e+07	76.208	76.2248	162.716	162.755	333.185	333.281		2.23556e+07	312.371	312.403	598.899	598.966	1001.43	1001.56
2.24806e+07	76.365	76.3693	163.486	163.496	336.689	336.714		2.24806e+07	314.437	314.446	603.62	603.637	1011.86	1011.89			2.24806e+07	76.365	76.3735	163.486	163.506	336.689	336.739		2.24806e+07	314.437	314.454	603.62	603.655	1011.86	1011.92			2.24806e+07	76.365	76.382	163.486	163.526	336.689	336.788		2.24806e+07	314.437	314.47	603.62	603.689	1011.86	1011.99
2.26056e+07	76.5234	76.5277	164.267	164.277	340.272	340.297		2.26056e+07	316.51	316.519	608.372	608.389	1022.41	1022.44			2.26056e+07	76.5234	76.532	164.267	164.287	340.272	340.323		2.26056e+07	316.51	316.527	608.372	608.407	1022.41	1022.48			2.26056e+07	76.5234	76.5406	164.267	164.308	340.272	340.373		2.26056e+07	316.51	316.544	608.372	608.441	1022.41	1022.54
2.27307e+07	76.6832	76.6876	165.058	165.068	343.937	343.962		2.27307e+07	318.589	318.598	613.153	613.171	1033.1	1033.13			2.27307e+07	76.6832	76.6919	165.058	165.078	343.937	343.988		2.27307e+07	318.589	318.606	613.153	613.189	1033.1	1033.17			2.27307e+07	76.6832	76.7007	165.058	165.099	343.937	344.04		2.27307e+07	318.589	318.623	613.153	613.224	1033.1	1033.24
2.28557e+07	76.8444	76.8488	165.859	165.87	347.685	347.711		2.28557e+07	320.674	320.683	617.965	617.983	1043.92	1043.96			2.28557e+07	76.8444	76.8533	165.859	165.88	347.685	347.738		2.28557e+07	320.674	320.692	617.965	618.002	1043.92	1043.99			2.28557e+07	76.8444	76.8621	165.859	165.901	347.685	347.791		2.28557e+07	320.674	320.709	617.965	618.038	1043.92	1044.06
2.29807e+07	77.007	77.0115	166.671	166.682	351.519	351.547		2.29807e+07	322.766	322.774	622.808	622.827	1054.88	1054.92			2.29807e+07	77.007	77.016	166.671	166.693	351.519	351.574		2.29807e+07	322.766	322.783	622.808	622.845	1054.88	1054.96			2.29807e+07	77.007	77.025	166.671	166.714	351.519	351.629		2.29807e+07	322.766	322.801	622.808	622.883	1054.88	1055.03
2.31058e+07	77.1711	77.1756	167.495	167.505	355.443	355.471		2.31058e+07	324.863	324.872	627.683	627.702	1065.99	1066.03			2.31058e+07	77.1711	77.1802	167.495	167.516	355.443	355.499		2.31058e+07	324.863	324.881	627.683	627.721	1065.99	1066.06			2.31058e+07	77.1711	77.1893	167.495	167.538	355.443	355.555		2.31058e+07	324.863	324.899	627.683	627.759	1065.99	1066.14
2.32308e+07	77.3366	77.3412	168.329	168.34	359.458	359.487		2.32308e+07	326.967	326.976	632.589	632.609	1077.24	1077.28			2.32308e+07	77.3366	77.3458	168.329	168.351	359.458	359.516		2.32308e+07	326.967	326.985	632.589	632.628	1077.24	1077.32			2.32308e+07	77.3366	77.355	168.329	168.373	359.458	359.574		2.32308e+07	326.967	327.004	632.589	632.667	1077.24	1077.39
2.33558e+07	77.5035	77.5082	169.174	169.186	363.568	363.597		2.33558e+07	329.077	329.086	637.528	637.548	1088.64	1088.68			2.33558e+07	77.5035	77.5129	169.174	169.197	363.568	363.627		2.33558e+07	329.077	329.096	637.528	637.568	1088.64	1088.72			2.33558e+07	77.5035	77.5222	169.174	169.22	363.568	363.687		2.33558e+07	329.077	329.115	637.528	637.607	1088.64	1088.79
2.34809e+07	77.6719	77.6766	170.031	170.043	367.775	367.806		2.34809e+07	331.194	331.203	642.499	642.52	1100.19	1100.23			2.34809e+07	77.6719	77.6814	170.031	170.054	367.775	367.836		2.34809e+07	331.194	331.213	642.499	642.54	1100.19	1100.27			2.34809e+07	77.6719	77.6909	170.031	170.078	367.775	367.898		2.34809e+07	331.194	331.232	642.499	642.581	1100.19	1100.35
2.36059e+07	77.8418	77.8466	170.9	170.912	372.083	372.114		2.36059e+07	333.317	333.327	647.504	647.525	1111.9	1111.94			2.36059e+07	77.8418	77.8514	170.9	170.923	372.083	372.146		2.36059e+07	333.317	333.336	647.504	647.546	1111.9	1111.98			2.36059e+07	77.8418	77.861	170.9	170.947	372.083	372.209		2.36059e+07	333.317	333.356	647.504	647.587	1111.9	1112.06
2.37309e+07	78.0131	78.018	171.78	171.792	376.495	376.527		2.37309e+07	335.446	335.456	652.543	652.564	1123.76	1123.8			2.37309e+07	78.0131	78.0229	171.78	171.804	376.495	376.56		2.37309e+07	335.446	335.466	652.543	652.585	1123.76	1123.85			2.37309e+07	78.0131	78.0326	171.78	171.828	376.495	376.624		2.37309e+07	335.446	335.486	652.543	652.627	1123.76	1123.93
2.38559e+07	78.186	78.1909	172.673	172.685	381.013	381.047		2.38559e+07	337.583	337.593	657.615	657.637	1135.79	1135.83			2.38559e+07	78.186	78.1959	172.673	172.697	381.013	381.08		2.38559e+07	337.583	337.603	657.615	657.659	1135.79	1135.88			2.38559e+07	78.186	78.2058	172.673	172.722	381.013	381.147		2.38559e+07	337.583	337.623	657.615	657.702	1135.79	1135.96
2.3981e+07	78.3603	78.3654	173.577	173.59	385.643	385.677		2.3981e+07	339.726	339.736	662.723	662.745	1147.98	1148.03			2.3981e+07	78.3603	78.3704	173.577	173.602	385.643	385.712		2.3981e+07	339.726	339.746	662.723	662.767	1147.98	1148.07			2.3981e+07	78.3603	78.3804	173.577	173.627	385.643	385.78		2.3981e+07	339.726	339.767	662.723	662.811	1147.98	1148.16
2.4106e+07	78.5362	78.5413	174.494	174.507	390.386	390.422		2.4106e+07	341.875	341.886	667.865	667.888	1160.35	1160.39			2.4106e+07	78.5362	78.5464	174.494	174.52	390.386	390.457		2.4106e+07	341.875	341.896	667.865	667.91	1160.35	1160.44			2.4106e+07	78.5362	78.5566	174.494	174.545	390.386	390.528		2.4106e+07	341.875	341.917	667.865	667.956	1160.35	1160.53
2.4231e+07	78.7137	78.7188	175.424	175.437	395.248	395.284		2.4231e+07	344.032	344.042	673.043	673.066	1172.89	1172.93			2.4231e+07	78.7137	78.724	175.424	175.45	395.248	395.321		2.4231e+07	344.032	344.053	673.043	673.089	1172.89	1172.98			2.4231e+07	78.7137	78.7343	175.424	175.476	395.248	395.394		2.4231e+07	344.032	344.074	673.043	673.136	1172.89	1173.07
2.43561e+07	78.8926	78.8979	176.367	176.38	400.231	400.269		2.43561e+07	346.195	346.206	678.258	678.281	1185.6	1185.65			2.43561e+07	78.8926	78.9031	176.367	176.393	400.231	400.306		2.43561e+07	346.195	346.217	678.258	678.305	1185.6	1185.7			2.43561e+07	78.8926	78.9136	176.367	176.419	400.231	400.381		2.43561e+07	346.195	346.238	678.258	678.352	1185.6	1185.79
2.44811e+07	79.0732	79.0785	177.322	177.336	405.341	405.379		2.44811e+07	348.365	348.376	683.509	683.533	1198.5	1198.55			2.44811e+07	79.0732	79.0838	177.322	177.349	405.341	405.418		2.44811e+07	348.365	348.387	683.509	683.557	1198.5	1198.6			2.44811e+07	79.0732	79.0944	177.322	177.376	405.341	405.495		2.44811e+07	348.365	348.409	683.509	683.605	1198.5	1198.7
2.46061e+07	79.2553	79.2606	178.291	178.305	410.58	410.62		2.46061e+07	350.542	350.554	688.797	688.821	1211.59	1211.64			2.46061e+07	79.2553	79.266	178.291	178.319	410.58	410.66		2.46061e+07	350.542	350.565	688.797	688.846	1211.59	1211.69			2.46061e+07	79.2553	79.2768	178.291	178.346	410.58	410.739		2.46061e+07	350.542	350.587	688.797	688.895	1211.59	1211.79
2.47312e+07	79.439	79.4444	179.274	179.288	415.954	415.995		2.47312e+07	352.727	352.738	694.123	694.148	1224.86	1224.92			2.47312e+07	79.439	79.4499	179.274	179.302	415.954	416.036		2.47312e+07	352.727	352.749	694.123	694.173	1224.86	1224.97			2.47312e+07	79.439	79.4608	179.274	179.33	415.954	416.118		2.47312e+07	352.727	352.772	694.123	694.223	1224.86	1225.07
2.48562e+07	79.6243	79.6298	180.27	180.284	421.468	421.51		2.48562e+07	354.918	354.929	699.487	699.512	1238.34	1238.39			2.48562e+07	79.6243	79.6353	180.27	180.298	421.468	421.552		2.48562e+07	354.918	354.941	699.487	699.538	1238.34	1238.44			2.48562e+07	79.6243	79.6464	180.27	180.327	421.468	421.636		2.48562e+07	354.918	354.965	699.487	699.589	1238.34	1238.55
2.49812e+07	79.8112	79.8168	181.28	181.295	427.125	427.168		2.49812e+07	357.116	357.128	704.89	704.916	1252.01	1252.06			2.49812e+07	79.8112	79.8224	181.28	181.309	427.125	427.212		2.49812e+07	357.116	357.14	704.89	704.942	1252.01	1252.12			2.49812e+07	79.8112	79.8336	181.28	181.338	427.125	427.299		2.49812e+07	357.116	357.164	704.89	704.994	1252.01	1252.23
2.51063e+07	79.9997	80.0054	182.305	182.32	432.931	432.976		2.51063e+07	359.322	359.334	710.332	710.359	1265.89	1265.94			2.51063e+07	79.9997	80.0111	182.305	182.334	432.931	433.021		2.51063e+07	359.322	359.346	710.332	710.385	1265.89	1266			2.51063e+07	79.9997	80.0224	182.305	182.364	432.931	433.11		2.51063e+07	359.322	359.37	710.332	710.439	1265.89	1266.11
2.52313e+07	80.1899	80.1956	183.344	183.359	438.892	438.938		2.52313e+07	361.535	361.547	715.814	715.841	1279.98	1280.03			2.52313e+07	80.1899	80.2014	183.344	183.374	438.892	438.984		2.52313e+07	361.535	361.56	715.814	715.869	1279.98	1280.09			2.52313e+07	80.1899	80.2129	183.344	183.404	438.892	439.077		2.52313e+07	361.535	361.584	715.814	715.923	1279.98	1280.21
2.53563e+07	80.3817	80.3876	184.398	184.413	445.012	445.06		2.53563e+07	363.755	363.768	721.337	721.365	1294.28	1294.34			2.53563e+07	80.3817	80.3934	184.398	184.428	445.012	445.108		2.53563e+07	363.755	363.78	721.337	721.392	1294.28	1294.4			2.53563e+07	80.3817	80.4051	184.398	184.459	445.012	445.203		2.53563e+07	363.755	363.805	721.337	721.448	1294.28	1294.52
2.54814e+07	80.5752	80.5811	185.466	185.482	451.298	451.347		2.54814e+07	365.983	365.996	726.901	726.929	1308.8	1308.86			2.54814e+07	80.5752	80.5871	185.466	185.498	451.298	451.397		2.54814e+07	365.983	366.008	726.901	726.957	1308.8	1308.93			2.54814e+07	80.5752	80.5989	185.466	185.529	451.298	451.495		2.54814e+07	365.983	366.034	726.901	727.014	1308.8	1309.05
2.56064e+07	80.7704	80.7764	186.551	186.566	457.756	457.806		2.56064e+07	368.218	368.231	732.506	732.535	1323.55	1323.62			2.56064e+07	80.7704	80.7824	186.551	186.582	457.756	457.857		2.56064e+07	368.218	368.244	732.506	732.564	1323.55	1323.68			2.56064e+07	80.7704	80.7944	186.551	186.614	457.756	457.959		2.56064e+07	368.218	368.27	732.506	732.622	1323.55	1323.81
2.57314e+07	80.9673	80.9734	187.65	187.666	464.391	464.443		2.57314e+07	370.461	370.474	738.154	738.184	1338.54	1338.6			2.57314e+07	80.9673	80.9795	187.65	187.683	464.391	464.496		2.57314e+07	370.461	370.487	738.154	738.213	1338.54	1338.67			2.57314e+07	80.9673	80.9916	187.65	187.715	464.391	464.6		2.57314e+07	370.461	370.514	738.154	738.272	1338.54	1338.79
2.58564e+07	81.1659	81.1721	188.766	188.782	471.211	471.265		2.58564e+07	372.711	372.725	743.845	743.875	1353.76	1353.82			2.58564e+07	81.1659	81.1782	188.766	188.799	471.211	471.319		2.58564e+07	372.711	372.738	743.845	743.905	1353.76	1353.89			2.58564e+07	81.1659	81.1905	188.766	188.832	471.211	471.427		2.58564e+07	372.711	372.765	743.845	743.966	1353.76	1354.02
2.59815e+07	81.3662	81.3725	189.897	189.914	478.222	478.277		2.59815e+07	374.97	374.983	749.579	749.61	1369.22	1369.29			2.59815e+07	81.3662	81.3787	189.897	189.931	478.222	478.333		2.59815e+07	374.97	374.997	749.579	749.641	1369.22	1369.36			2.59815e+07	81.3662	81.3912	189.897	189.965	478.222	478.444		2.59815e+07	374.97	375.024	749.579	749.703	1369.22	1369.49
2.61065e+07	81.5683	81.5746	191.046	191.063	485.431	485.488		2.61065e+07	377.235	377.249	755.358	755.389	1384.93	1385			2.61065e+07	81.5683	81.581	191.046	191.08	485.431	485.546		2.61065e+07	377.235	377.263	755.358	755.421	1384.93	1385.07			2.61065e+07	81.5683	81.5936	191.046	191.114	485.431	485.661		2.61065e+07	377.235	377.291	755.358	755.484	1384.93	1385.21
2.62315e+07	81.7722	81.7786	192.21	192.228	492.846	492.905		2.62315e+07	379.509	379.523	761.182	761.214	1400.9	1400.97			2.62315e+07	81.7722	81.785	192.21	192.245	492.846	492.965		2.62315e+07	379.509	379.537	761.182	761.246	1400.9	1401.04			2.62315e+07	81.7722	81.7978	192.21	192.28	492.846	493.083		2.62315e+07	379.509	379.566	761.182	761.31	1400.9	1401.19
2.63566e+07	81.9778	81.9842	193.392	193.41	500.475	500.536		2.63566e+07	381.791	381.805	767.051	767.083	1417.13	1417.2			2.63566e+07	81.9778	81.9907	193.392	193.428	500.475	500.597		2.63566e+07	381.791	381.82	767.051	767.116	1417.13	1417.28			2.63566e+07	81.9778	82.0037	193.392	193.463	500.475	500.72		2.63566e+07	381.791	381.848	767.051	767.182	1417.13	1417.43
2.64816e+07	82.1852	82.1917	194.592	194.61	508.326	508.389		2.64816e+07	384.08	384.095	772.966	772.999	1433.63	1433.71			2.64816e+07	82.1852	82.1983	194.592	194.628	508.326	508.452		2.64816e+07	384.08	384.11	772.966	773.033	1433.63	1433.78			2.64816e+07	82.1852	82.2115	194.592	194.664	508.326	508.579		2.64816e+07	384.08	384.139	772.966	773.1	1433.63	1433.94
2.66066e+07	82.3944	82.401	195.809	195.827	516.407	516.473		2.66066e+07	386.378	386.393	778.928	778.962	1450.41	1450.48			2.66066e+07	82.3944	82.4077	195.809	195.845	516.407	516.538		2.66066e+07	386.378	386.408	778.928	778.996	1450.41	1450.56			2.66066e+07	82.3944	82.421	195.809	195.882	516.407	516.669		2.66066e+07	386.378	386.438	778.928	779.064	1450.41	1450.72
2.67317e+07	82.6054	82.6121	197.044	197.062	524.729	524.796		2.67317e+07	388.684	388.699	784.938	784.973	1467.47	1467.55			2.67317e+07	82.6054	82.6189	197.044	197.081	524.729	524.864		2.67317e+07	388.684	388.714	784.938	785.008	1467.47	1467.63			2.67317e+07	82.6054	82.6324	197.044	197.119	524.729	525		2.67317e+07	388.684	388.744	784.938	785.077	1467.47	1467.79
2.68567e+07	82.8182	82.8251	198.297	198.316	533.299	533.369		2.68567e+07	390.998	391.013	790.996	791.032	1484.82	1484.9			2.68567e+07	82.8182	82.8319	198.297	198.335	533.299	533.439		2.68567e+07	390.998	391.028	790.996	791.067	1484.82	1484.98			2.68567e+07	82.8182	82.8456	198.297	198.374	533.299	533.579		2.68567e+07	390.998	391.059	790.996	791.138	1484.82	1485.15
2.69817e+07	83.033	83.0399	199.569	199.589	542.129	542.202		2.69817e+07	393.32	393.335	797.103	797.14	1502.46	1502.55			2.69817e+07	83.033	83.0468	199.569	199.608	542.129	542.274		2.69817e+07	393.32	393.351	797.103	797.176	1502.46	1502.63			2.69817e+07	83.033	83.0607	199.569	199.647	542.129	542.419		2.69817e+07	393.32	393.383	797.103	797.248	1502.46	1502.8
2.71068e+07	83.2496	83.2566	200.86	200.88	551.229	551.304		2.71068e+07	395.65	395.666	803.261	803.298	1520.42	1520.5			2.71068e+07	83.2496	83.2636	200.86	200.9	551.229	551.379		2.71068e+07	395.65	395.682	803.261	803.335	1520.42	1520.59			2.71068e+07	83.2496	83.2776	200.86	200.94	551.229	551.529		2.71068e+07	395.65	395.714	803.261	803.409	1520.42	1520.76
2.72318e+07	83.468	83.4751	202.171	202.191	560.61	560.687		2.72318e+07	397.989	398.006	809.468	809.506	1538.68	1538.77			2.72318e+07	83.468	83.4823	202.171	202.212	560.61	560.765		2.72318e+07	397.989	398.022	809.468	809.544	1538.68	1538.86			2.72318e+07	83.468	83.4965	202.171	202.252	560.61	560.92		2.72318e+07	397.989	398.054	809.468	809.619	1538.68	1539.04
2.73568e+07	83.6884	83.6956	203.501	203.522	570.283	570.363		2.73568e+07	400.337	400.353	815.727	815.766	1557.27	1557.36			2.73568e+07	83.6884	83.7028	203.501	203.543	570.283	570.444		2.73568e+07	400.337	400.37	815.727	815.804	1557.27	1557.46			2.73568e+07	83.6884	83.7173	203.501	203.584	570.283	570.604		2.73568e+07	400.337	400.403	815.727	815.882	1557.27	1557.64
2.74819e+07	83.9107	83.918	204.852	204.873	580.261	580.344		2.74819e+07	402.693	402.71	822.039	822.078	1576.19	1576.29			2.74819e+07	83.9107	83.9253	204.852	204.894	580.261	580.427		2.74819e+07	402.693	402.726	822.039	822.117	1576.19	1576.38			2.74819e+07	83.9107	83.94	204.852	204.936	580.261	580.594		2.74819e+07	402.693	402.76	822.039	822.196	1576.19	1576.57
2.76069e+07	84.135	84.1424	206.223	206.245	590.556	590.642		2.76069e+07	405.057	405.075	828.403	828.443	1595.45	1595.55			2.76069e+07	84.135	84.1498	206.223	206.266	590.556	590.729		2.76069e+07	405.057	405.092	828.403	828.483	1595.45	1595.64			2.76069e+07	84.135	84.1646	206.223	206.309	590.556	590.901		2.76069e+07	405.057	405.126	828.403	828.563	1595.45	1595.84
2.77319e+07	84.3612	84.3687	207.616	207.638	601.183	601.272		2.77319e+07	407.431	407.448	834.821	834.862	1615.06	1615.16			2.77319e+07	84.3612	84.3762	207.616	207.66	601.183	601.361		2.77319e+07	407.431	407.466	834.821	834.903	1615.06	1615.26			2.77319e+07	84.3612	84.3912	207.616	207.703	601.183	601.54		2.77319e+07	407.431	407.5	834.821	834.985	1615.06	1615.46
2.78569e+07	84.5894	84.597	209.03	209.052	612.155	612.247		2.78569e+07	409.813	409.831	841.294	841.336	1635.02	1635.12			2.78569e+07	84.5894	84.6046	209.03	209.074	612.155	612.34		2.78569e+07	409.813	409.848	841.294	841.377	1635.02	1635.23			2.78569e+07	84.5894	84.6198	209.03	209.119	612.155	612.525		2.78569e+07	409.813	409.884	841.294	841.461	1635.02	1635.43
2.7982e+07	84.8196	84.8273	210.465	210.488	623.487	623.583		2.7982e+07	412.204	412.222	847.822	847.865	1655.35	1655.46			2.7982e+07	84.8196	84.835	210.465	210.511	623.487	623.679		2.7982e+07	412.204	412.24	847.822	847.907	1655.35	1655.56			2.7982e+07	84.8196	84.8504	210.465	210.556	623.487	623.871		2.7982e+07	412.204	412.276	847.822	847.993	1655.35	1655.77
2.8107e+07	85.0518	85.0596	211.923	211.946	635.195	635.295		2.8107e+07	414.604	414.622	854.407	854.45	1676.06	1676.17			2.8107e+07	85.0518	85.0674	211.923	211.97	635.195	635.394		2.8107e+07	414.604	414.641	854.407	854.494	1676.06	1676.28			2.8107e+07	85.0518	85.083	211.923	212.016	635.195	635.593		2.8107e+07	414.604	414.677	854.407	854.581	1676.06	1676.49
2.8232e+07	85.286	85.2939	213.404	213.428	647.296	647.4		2.8232e+07	417.013	417.032	861.049	861.093	1697.15	1697.27			2.8232e+07	85.286	85.3018	213.404	213.451	647.296	647.503		2.8232e+07	417.013	417.05	861.049	861.137	1697.15	1697.38			2.8232e+07	85.286	85.3176	213.404	213.498	647.296	647.709		2.8232e+07	417.013	417.087	861.049	861.226	1697.15	1697.6
2.83571e+07	85.5223	85.5303	214.908	214.932	659.808	659.915		2.83571e+07	419.432	419.45	867.749	867.794	1718.65	1718.76			2.83571e+07	85.5223	85.5383	214.908	214.956	659.808	660.022		2.83571e+07	419.432	419.469	867.749	867.839	1718.65	1718.88			2.83571e+07	85.5223	85.5543	214.908	215.004	659.808	660.237		2.83571e+07	419.432	419.507	867.749	867.93	1718.65	1719.11
2.84821e+07	85.7606	85.7687	216.436	216.46	672.749	672.86		2.84821e+07	421.859	421.878	874.508	874.554	1740.55	1740.66			2.84821e+07	85.7606	85.7769	216.436	216.485	672.749	672.971		2.84821e+07	421.859	421.897	874.508	874.6	1740.55	1740.78			2.84821e+07	85.7606	85.7931	216.436	216.534	672.749	673.194		2.84821e+07	421.859	421.935	874.508	874.693	1740.55	1741.02
2.86071e+07	86.0011	86.0093	217.987	218.012	686.138	686.254		2.86071e+07	424.296	424.315	881.327	881.374	1762.86	1762.99			2.86071e+07	86.0011	86.0175	217.987	218.037	686.138	686.369		2.86071e+07	424.296	424.335	881.327	881.422	1762.86	1763.11			2.86071e+07	86.0011	86.0339	217.987	218.088	686.138	686.6		2.86071e+07	424.296	424.373	881.327	881.516	1762.86	1763.35
2.87322e+07	86.2437	86.252	219.564	219.589	699.997	700.117		2.87322e+07	426.742	426.762	888.208	888.256	1785.61	1785.74			2.87322e+07	86.2437	86.2603	219.564	219.615	699.997	700.237		2.87322e+07	426.742	426.781	888.208	888.304	1785.61	1785.86			2.87322e+07	86.2437	86.2769	219.564	219.666	699.997	700.477		2.87322e+07	426.742	426.821	888.208	888.4	1785.61	1786.11
2.88572e+07	86.4883	86.4968	221.166	221.192	714.348	714.472		2.88572e+07	429.197	429.218	895.15	895.199	1808.8	1808.93			2.88572e+07	86.4883	86.5052	221.166	221.218	714.348	714.597		2.88572e+07	429.197	429.238	895.15	895.248	1808.8	1809.06			2.88572e+07	86.4883	86.5221	221.166	221.27	714.348	714.846		2.88572e+07	429.197	429.278	895.15	895.346	1808.8	1809.32
2.89822e+07	86.7352	86.7437	222.793	222.82	729.212	729.342		2.89822e+07	431.663	431.683	902.155	902.205	1832.45	1832.58			2.89822e+07	86.7352	86.7523	222.793	222.846	729.212	729.472		2.89822e+07	431.663	431.703	902.155	902.255	1832.45	1832.71			2.89822e+07	86.7352	86.7694	222.793	222.899	729.212	729.731		2.89822e+07	431.663	431.744	902.155	902.355	1832.45	1832.97
2.91073e+07	86.9842	86.9929	224.447	224.474	744.617	744.751		2.91073e+07	434.137	434.158	909.225	909.276	1856.55	1856.69			2.91073e+07	86.9842	87.0015	224.447	224.501	744.617	744.886		2.91073e+07	434.137	434.179	909.225	909.327	1856.55	1856.83			2.91073e+07	86.9842	87.0188	224.447	224.555	744.617	745.156		2.91073e+07	434.137	434.22	909.225	909.429	1856.55	1857.1
2.92323e+07	87.2354	87.2442	226.127	226.155	760.586	760.726		2.92323e+07	436.622	436.643	916.359	916.411	1881.14	1881.28			2.92323e+07	87.2354	87.253	226.127	226.183	760.586	760.867		2.92323e+07	436.622	436.664	916.359	916.463	1881.14	1881.42			2.92323e+07	87.2354	87.2705	226.127	226.238	760.586	761.147		2.92323e+07	436.622	436.706	916.359	916.568	1881.14	1881.7
2.93573e+07	87.4889	87.4977	227.835	227.864	777.148	777.294		2.93573e+07	439.116	439.138	923.56	923.613	1906.22	1906.36			2.93573e+07	87.4889	87.5066	227.835	227.892	777.148	777.44		2.93573e+07	439.116	439.159	923.56	923.666	1906.22	1906.5			2.93573e+07	87.4889	87.5244	227.835	227.948	777.148	777.733		2.93573e+07	439.116	439.202	923.56	923.772	1906.22	1906.79
2.94824e+07	87.7445	87.7535	229.571	229.6	794.333	794.485		2.94824e+07	441.62	441.642	930.827	930.882	1931.8	1931.94			2.94824e+07	87.7445	87.7625	229.571	229.629	794.333	794.637		2.94824e+07	441.62	441.664	930.827	930.936	1931.8	1932.09			2.94824e+07	87.7445	87.7805	229.571	229.686	794.333	794.941		2.94824e+07	441.62	441.707	930.827	931.045	1931.8	1932.39
2.96074e+07	88.0025	88.0116	231.336	231.365	812.17	812.329		2.96074e+07	444.135	444.157	938.164	938.219	1957.89	1958.04			2.96074e+07	88.0025	88.0207	231.336	231.395	812.17	812.487		2.96074e+07	444.135	444.179	938.164	938.274	1957.89	1958.19			2.96074e+07	88.0025	88.0389	231.336	231.453	812.17	812.804		2.96074e+07	444.135	444.223	938.164	938.385	1957.89	1958.5
2.97324e+07	88.2627	88.2719	233.13	233.16	830.694	830.859		2.97324e+07	446.659	446.681	945.569	945.626	1984.51	1984.67			2.97324e+07	88.2627	88.2811	233.13	233.19	830.694	831.024		2.97324e+07	446.659	446.704	945.569	945.682	1984.51	1984.83			2.97324e+07	88.2627	88.2996	233.13	233.249	830.694	831.354		2.97324e+07	446.659	446.749	945.569	945.795	1984.51	1985.14
2.98574e+07	88.5252	88.5345	234.953	234.984	849.938	850.11		2.98574e+07	449.194	449.216	953.046	953.103	2011.68	2011.84			2.98574e+07	88.5252	88.5439	234.953	235.014	849.938	850.282		2.98574e+07	449.194	449.239	953.046	953.161	2011.68	2012			2.98574e+07	88.5252	88.5626	234.953	235.076	849.938	850.627		2.98574e+07	449.194	449.285	953.046	953.276	2011.68	2012.32
2.99825e+07	88.79	88.7995	236.807	236.839	869.941	870.12		2.99825e+07	451.738	451.761	960.594	960.653	2039.4	2039.57			2.99825e+07	88.79	88.809	236.807	236.87	869.941	870.3		2.99825e+07	451.738	451.785	960.594	960.712	2039.4	2039.73			2.99825e+07	88.79	88.8279	236.807	236.932	869.941	870.659		2.99825e+07	451.738	451.831	960.594	960.829	2039.4	2040.06
3.01075e+07	89.0572	89.0668	238.693	238.725	890.741	890.928		3.01075e+07	454.294	454.317	968.215	968.275	2067.7	2067.86			3.01075e+07	89.0572	89.0764	238.693	238.756	890.741	891.116		3.01075e+07	454.294	454.34	968.215	968.335	2067.7	2068.03			3.01075e+07	89.0572	89.0956	238.693	238.82	890.741	891.491		3.01075e+07	454.294	454.387	968.215	968.456	2067.7	2068.37
3.02325e+07	89.3268	89.3365	240.61	240.642	912.38	912.576		3.02325e+07	456.859	456.883	975.911	975.972	2096.57	2096.75			3.02325e+07	89.3268	89.3462	240.61	240.675	912.38	912.772		3.02325e+07	456.859	456.907	975.911	976.034	2096.57	2096.92			3.02325e+07	89.3268	89.3657	240.61	240.74	912.38	913.163		3.02325e+07	456.859	456.955	975.911	976.156	2096.57	2097.27
3.03576e+07	89.5988	89.6086	242.56	242.593	934.904	935.109		3.03576e+07	459.435	459.46	983.682	983.745	2126.04	2126.22			3.03576e+07	89.5988	89.6184	242.56	242.626	934.904	935.313		3.03576e+07	459.435	459.484	983.682	983.807	2126.04	2126.4			3.03576e+07	89.5988	89.6381	242.56	242.692	934.904	935.722		3.03576e+07	459.435	459.532	983.682	983.932	2126.04	2126.76
3.04826e+07	89.8732	89.8831	244.543	244.577	958.36	958.574		3.04826e+07	462.022	462.047	991.53	991.594	2156.13	2156.31			3.04826e+07	89.8732	89.8931	244.543	244.611	958.36	958.788		3.04826e+07	462.022	462.071	991.53	991.658	2156.13	2156.5			3.04826e+07	89.8732	89.913	244.543	244.678	958.36	959.215		3.04826e+07	462.022	462.121	991.53	991.785	2156.13	2156.87
3.06076e+07	90.15	90.1601	246.56	246.595	982.799	983.022		3.06076e+07	464.62	464.645	999.457	999.522	2186.84	2187.03			3.06076e+07	90.15	90.1702	246.56	246.629	982.799	983.246		3.06076e+07	464.62	464.67	999.457	999.587	2186.84	2187.22			3.06076e+07	90.15	90.1904	246.56	246.698	982.799	983.693		3.06076e+07	464.62	464.72	999.457	999.717	2186.84	2187.6
3.07327e+07	90.4293	90.4395	248.612	248.648	1008.27	1008.51		3.07327e+07	467.228	467.254	1007.46	1007.53	2218.19	2218.38			3.07327e+07	90.4293	90.4498	248.612	248.683	1008.27	1008.74		3.07327e+07	467.228	467.279	1007.46	1007.6	2218.19	2218.58			3.07327e+07	90.4293	90.4702	248.612	248.753	1008.27	1009.21		3.07327e+07	467.228	467.33	1007.46	1007.73	2218.19	2218.96
3.08577e+07	90.7111	90.7215	250.7	250.736	1034.84	1035.09		3.08577e+07	469.848	469.873	1015.55	1015.62	2250.19	2250.39			3.08577e+07	90.7111	90.7318	250.7	250.772	1034.84	1035.33		3.08577e+07	469.848	469.899	1015.55	1015.68	2250.19	2250.59			3.08577e+07	90.7111	90.7525	250.7	250.844	1034.84	1035.82		3.08577e+07	469.848	469.951	1015.55	1015.82	2250.19	2250.98
3.09827e+07	90.9954	91.0059	252.824	252.861	1062.57	1062.82		3.09827e+07	472.478	472.504	1023.72	1023.79	2282.85	2283.05			3.09827e+07	90.9954	91.0164	252.824	252.898	1062.57	1063.08		3.09827e+07	472.478	472.531	1023.72	1023.86	2282.85	2283.26			3.09827e+07	90.9954	91.0374	252.824	252.971	1062.57	1063.59		3.09827e+07	472.478	472.583	1023.72	1024	2282.85	2283.67
3.11078e+07	91.2823	91.2929	254.986	255.023	1091.52	1091.78		3.11078e+07	475.12	475.146	1031.97	1032.04	2316.19	2316.4			3.11078e+07	91.2823	91.3036	254.986	255.061	1091.52	1092.05		3.11078e+07	475.12	475.173	1031.97	1032.11	2316.19	2316.61			3.11078e+07	91.2823	91.3248	254.986	255.136	1091.52	1092.59		3.11078e+07	475.12	475.226	1031.97	1032.25	2316.19	2317.03
3.12328e+07	91.5718	91.5825	257.186	257.224	1121.75	1122.04		3.12328e+07	477.773	477.8	1040.31	1040.38	2350.22	2350.43			3.12328e+07	91.5718	91.5933	257.186	257.262	1121.75	1122.32		3.12328e+07	477.773	477.827	1040.31	1040.45	2350.22	2350.65			3.12328e+07	91.5718	91.6148	257.186	257.339	1121.75	1122.88		3.12328e+07	477.773	477.881	1040.31	1040.6	2350.22	2351.08
3.13578e+07	91.8638	91.8747	259.425	259.464	1153.36	1153.65		3.13578e+07	480.437	480.465	1048.73	1048.81	2384.94	2385.16			3.13578e+07	91.8638	91.8856	259.425	259.503	1153.36	1153.95		3.13578e+07	480.437	480.492	1048.73	1048.88	2384.94	2385.38			3.13578e+07	91.8638	91.9074	259.425	259.581	1153.36	1154.54		3.13578e+07	480.437	480.547	1048.73	1049.03	2384.94	2385.83
3.14829e+07	92.1585	92.1696	261.704	261.744	1186.41	1186.72		3.14829e+07	483.113	483.141	1057.25	1057.32	2420.38	2420.6			3.14829e+07	92.1585	92.1806	261.704	261.784	1186.41	1187.03		3.14829e+07	483.113	483.169	1057.25	1057.4	2420.38	2420.83			3.14829e+07	92.1585	92.2027	261.704	261.864	1186.41	1187.65		3.14829e+07	483.113	483.224	1057.25	1057.55	2420.38	2421.28
3.16079e+07	92.4559	92.467	264.024	264.064	1221	1221.32		3.16079e+07	485.8	485.829	1065.85	1065.93	2456.52	2456.76			3.16079e+07	92.4559	92.4782	264.024	264.105	1221	1221.65		3.16079e+07	485.8	485.857	1065.85	1066	2456.52	2456.99			3.16079e+07	92.4559	92.5006	264.024	264.187	1221	1222.3		3.16079e+07	485.8	485.913	1065.85	1066.16	2456.52	2457.45
3.17329e+07	92.7559	92.7672	266.386	266.427	1257.2	1257.55		3.17329e+07	488.499	488.528	1074.55	1074.62	2493.39	2493.63			3.17329e+07	92.7559	92.7785	266.386	266.469	1257.2	1257.89		3.17329e+07	488.499	488.557	1074.55	1074.7	2493.39	2493.87			3.17329e+07	92.7559	92.8012	266.386	266.553	1257.2	1258.57		3.17329e+07	488.499	488.614	1074.55	1074.86	2493.39	2494.35
3.18579e+07	93.0586	93.0701	268.79	268.833	1295.14	1295.49		3.18579e+07	491.21	491.239	1083.33	1083.41	2530.99	2531.23			3.18579e+07	93.0586	93.0816	268.79	268.876	1295.14	1295.85		3.18579e+07	491.21	491.269	1083.33	1083.49	2530.99	2531.48			3.18579e+07	93.0586	93.1045	268.79	268.961	1295.14	1296.57		3.18579e+07	491.21	491.327	1083.33	1083.65	2530.99	2531.96
3.1983e+07	93.3641	93.3757	271.239	271.283	1334.89	1335.27		3.1983e+07	493.933	493.963	1092.22	1092.3	2569.31	2569.56			3.1983e+07	93.3641	93.3873	271.239	271.327	1334.89	1335.65		3.1983e+07	493.933	493.992	1092.22	1092.38	2569.31	2569.81			3.1983e+07	93.3641	93.4106	271.239	271.414	1334.89	1336.4		3.1983e+07	493.933	494.051	1092.22	1092.54	2569.31	2570.31
3.2108e+07	93.6723	93.6841	273.734	273.778	1376.59	1376.99		3.2108e+07	496.668	496.698	1101.2	1101.28	2608.36	2608.62			3.2108e+07	93.6723	93.6959	273.734	273.823	1376.59	1377.39		3.2108e+07	496.668	496.728	1101.2	1101.36	2608.36	2608.87			3.2108e+07	93.6723	93.7194	273.734	273.912	1376.59	1378.18		3.2108e+07	496.668	496.788	1101.2	1101.53	2608.36	2609.38
3.2233e+07	93.9834	93.9953	276.274	276.32	1420.35	1420.77		3.2233e+07	499.415	499.445	1110.27	1110.36	2648.13	2648.39			3.2233e+07	93.9834	94.0072	276.274	276.365	1420.35	1421.19		3.2233e+07	499.415	499.476	1110.27	1110.44	2648.13	2648.65			3.2233e+07	93.9834	94.0311	276.274	276.456	1420.35	1422.03		3.2233e+07	499.415	499.537	1110.27	1110.61	2648.13	2649.17
3.23581e+07	94.2973	94.3093	278.862	278.908	1466.3	1466.74		3.23581e+07	502.174	502.205	1119.45	1119.54	2688.62	2688.88			3.23581e+07	94.2973	94.3214	278.862	278.955	1466.3	1467.18		3.23581e+07	502.174	502.236	1119.45	1119.62	2688.62	2689.15			3.23581e+07	94.2973	94.3456	278.862	279.048	1466.3	1468.07		3.23581e+07	502.174	502.298	1119.45	1119.8	2688.62	2689.68
3.24831e+07	94.614	94.6262	281.498	281.546	1514.58	1515.05		3.24831e+07	504.946	504.977	1128.73	1128.82	2729.8	2730.07			3.24831e+07	94.614	94.6385	281.498	281.593	1514.58	1515.51		3.24831e+07	504.946	505.009	1128.73	1128.91	2729.8	2730.34			3.24831e+07	94.614	94.6629	281.498	281.688	1514.58	1516.44		3.24831e+07	504.946	505.071	1128.73	1129.08	2729.8	2730.88
3.26081e+07	94.9336	94.946	284.184	284.233	1565.34	1565.83		3.26081e+07	507.73	507.762	1138.12	1138.21	2771.66	2771.94			3.26081e+07	94.9336	94.9584	284.184	284.281	1565.34	1566.32		3.26081e+07	507.73	507.794	1138.12	1138.3	2771.66	2772.21			3.26081e+07	94.9336	94.9832	284.184	284.379	1565.34	1567.3		3.26081e+07	507.73	507.857	1138.12	1138.48	2771.66	2772.76
3.27332e+07	95.2562	95.2687	286.921	286.971	1618.73	1619.25		3.27332e+07	510.527	510.559	1147.61	1147.7	2814.18	2814.46			3.27332e+07	95.2562	95.2813	286.921	287.021	1618.73	1619.77		3.27332e+07	510.527	510.591	1147.61	1147.79	2814.18	2814.74			3.27332e+07	95.2562	95.3064	286.921	287.12	1618.73	1620.8		3.27332e+07	510.527	510.656	1147.61	1147.97	2814.18	2815.29
3.28582e+07	95.5817	95.5944	289.711	289.762	1674.93	1675.48		3.28582e+07	513.336	513.369	1157.2	1157.3	2857.31	2857.6			3.28582e+07	95.5817	95.6071	289.711	289.813	1674.93	1676.02		3.28582e+07	513.336	513.402	1157.2	1157.39	2857.31	2857.88			3.28582e+07	95.5817	95.6325	289.711	289.914	1674.93	1677.12		3.28582e+07	513.336	513.468	1157.2	1157.58	2857.31	2858.44
3.29832e+07	95.9102	95.923	292.554	292.606	1734.12	1734.7		3.29832e+07	516.158	516.192	1166.91	1167.01	2901.03	2901.31			3.29832e+07	95.9102	95.9359	292.554	292.658	1734.12	1735.28		3.29832e+07	516.158	516.225	1166.91	1167.1	2901.03	2901.6			3.29832e+07	95.9102	95.9616	292.554	292.762	1734.12	1736.43		3.29832e+07	516.158	516.292	1166.91	1167.29	2901.03	2902.17
3.31083e+07	96.2417	96.2547	295.452	295.506	1796.5	1797.11		3.31083e+07	518.994	519.027	1176.73	1176.83	2945.26	2945.55			3.31083e+07	96.2417	96.2677	295.452	295.559	1796.5	1797.72		3.31083e+07	518.994	519.061	1176.73	1176.93	2945.26	2945.84			3.31083e+07	96.2417	96.2938	295.452	295.665	1796.5	1798.94		3.31083e+07	518.994	519.129	1176.73	1177.12	2945.26	2946.41
3.32333e+07	96.5762	96.5894	298.407	298.462	1862.27	1862.91		3.32333e+07	521.842	521.876	1186.67	1186.77	2989.96	2990.25			3.32333e+07	96.5762	96.6026	298.407	298.516	1862.27	1863.56		3.32333e+07	521.842	521.911	1186.67	1186.87	2989.96	2990.53			3.32333e+07	96.5762	96.6291	298.407	298.625	1862.27	1864.85		3.32333e+07	521.842	521.979	1186.67	1187.06	2989.96	2991.11
3.33583e+07	96.9139	96.9273	301.42	301.476	1931.66	1932.34		3.33583e+07	524.704	524.738	1196.72	1196.82	3035.03	3035.32			3.33583e+07	96.9139	96.9406	301.42	301.531	1931.66	1933.02		3.33583e+07	524.704	524.773	1196.72	1196.92	3035.03	3035.61			3.33583e+07	96.9139	96.9674	301.42	301.643	1931.66	1934.38		3.33583e+07	524.704	524.843	1196.72	1197.12	3035.03	3036.19
3.34834e+07	97.2547	97.2682	304.492	304.549	2004.9	2005.62		3.34834e+07	527.579	527.614	1206.89	1206.99	3080.38	3080.67			3.34834e+07	97.2547	97.2817	304.492	304.606	2004.9	2006.34		3.34834e+07	527.579	527.649	1206.89	1207.09	3080.38	3080.96			3.34834e+07	97.2547	97.3088	304.492	304.72	2004.9	2007.79		3.34834e+07	527.579	527.72	1206.89	1207.3	3080.38	3081.54
3.36084e+07	97.5986	97.6123	307.626	307.684	2082.26	2083.02		3.36084e+07	530.467	530.503	1217.18	1217.28	3125.9	3126.18			3.36084e+07	97.5986	97.626	307.626	307.742	2082.26	2083.78		3.36084e+07	530.467	530.539	1217.18	1217.39	3125.9	3126.47			3.36084e+07	97.5986	97.6534	307.626	307.859	2082.26	2085.31		3.36084e+07	530.467	530.611	1217.18	1217.6	3125.9	3127.05
3.37334e+07	97.9457	97.9596	310.822	310.882	2163.99	2164.8		3.37334e+07	533.369	533.406	1227.59	1227.7	3171.44	3171.73			3.37334e+07	97.9457	97.9735	310.822	310.941	2163.99	2165.61		3.37334e+07	533.369	533.442	1227.59	1227.81	3171.44	3172.01			3.37334e+07	97.9457	98.0013	310.822	311.061	2163.99	2167.23		3.37334e+07	533.369	533.515	1227.59	1228.02	3171.44	3172.58
3.38584e+07	98.296	98.3101	314.083	314.144	2250.4	2251.25		3.38584e+07	536.285	536.322	1238.13	1238.24	3216.85	3217.13			3.38584e+07	98.296	98.3242	314.083	314.205	2250.4	2252.11		3.38584e+07	536.285	536.359	1238.13	1238.35	3216.85	3217.41			3.38584e+07	98.296	98.3523	314.083	314.327	2250.4	2253.83		3.38584e+07	536.285	536.433	1238.13	1238.57	3216.85	3217.96
3.39835e+07	98.6496	98.6639	317.41	317.472	2341.78	2342.68		3.39835e+07	539.214	539.252	1248.8	1248.91	3261.93	3262.2			3.39835e+07	98.6496	98.6781	317.41	317.535	2341.78	2343.59		3.39835e+07	539.214	539.29	1248.8	1249.02	3261.93	3262.47			3.39835e+07	98.6496	98.7066	317.41	317.66	2341.78	2345.41		3.39835e+07	539.214	539.365	1248.8	1249.25	3261.93	3263.01
3.41085e+07	99.0065	99.0209	320.804	320.868	2438.45	2439.41		3.41085e+07	542.158	542.196	1259.59	1259.71	3306.45	3306.71			3.41085e+07	99.0065	99.0354	320.804	320.932	2438.45	2440.37		3.41085e+07	542.158	542.234	1259.59	1259.82	3306.45	3306.97			3.41085e+07	99.0065	99.0643	320.804	321.06	2438.45	2442.3		3.41085e+07	542.158	542.311	1259.59	1260.06	3306.45	3307.49
3.42335e+07	99.3667	99.3814	324.269	324.335	2540.75	2541.77		3.42335e+07	545.116	545.155	1270.52	1270.64	3350.15	3350.4			3.42335e+07	99.3667	99.396	324.269	324.4	2540.75	2542.79		3.42335e+07	545.116	545.193	1270.52	1270.76	3350.15	3350.64			3.42335e+07	99.3667	99.4252	324.269	324.531	2540.75	2544.84		3.42335e+07	545.116	545.271	1270.52	1271	3350.15	3351.13
3.43586e+07	99.7304	99.7452	327.806	327.873	2649.03	2650.11		3.43586e+07	548.088	548.127	1281.59	1281.71	3392.72	3392.94			3.43586e+07	99.7304	99.76	327.806	327.94	2649.03	2651.2		3.43586e+07	548.088	548.167	1281.59	1281.83	3392.72	3393.17			3.43586e+07	99.7304	99.7896	327.806	328.074	2649.03	2653.37		3.43586e+07	548.088	548.245	1281.59	1282.07	3392.72	3393.62
3.44836e+07	100.097	100.112	331.416	331.485	2763.65	2764.8		3.44836e+07	551.075	551.114	1292.8	1292.92	3433.78	3433.99			3.44836e+07	100.097	100.127	331.416	331.553	2763.65	2765.95		3.44836e+07	551.075	551.154	1292.8	1293.05	3433.78	3434.19			3.44836e+07	100.097	100.157	331.416	331.691	2763.65	2768.26		3.44836e+07	551.075	551.234	1292.8	1293.29	3433.78	3434.6
3.46086e+07	100.468	100.483	335.102	335.173	2885	2886.22		3.46086e+07	554.076	554.116	1304.15	1304.27	3472.93	3473.11			3.46086e+07	100.468	100.498	335.102	335.243	2885	2887.44		3.46086e+07	554.076	554.157	1304.15	1304.4	3472.93	3473.29			3.46086e+07	100.468	100.529	335.102	335.384	2885	2889.88		3.46086e+07	554.076	554.237	1304.15	1304.65	3472.93	3473.64
3.47337e+07	100.842	100.857	338.867	338.939	3013.45	3014.75		3.47337e+07	557.092	557.133	1315.64	1315.77	3509.68	3509.82			3.47337e+07	100.842	100.873	338.867	339.011	3013.45	3016.04		3.47337e+07	557.092	557.174	1315.64	1315.9	3509.68	3509.97			3.47337e+07	100.842	100.903	338.867	339.155	3013.45	3018.63		3.47337e+07	557.092	557.256	1315.64	1316.15	3509.68	3510.25
3.48587e+07	101.219	101.235	342.711	342.785	3149.39	3150.76		3.48587e+07	560.122	560.164	1327.28	1327.41	3543.46	3543.56			3.48587e+07	101.219	101.25	342.711	342.859	3149.39	3152.13		3.48587e+07	560.122	560.205	1327.28	1327.54	3543.46	3543.67			3.48587e+07	101.219	101.282	342.711	343.006	3149.39	3154.87		3.48587e+07	560.122	560.289	1327.28	1327.81	3543.46	3543.87
3.49837e+07	101.6	101.616	346.638	346.714	3293.2	3294.65		3.49837e+07	563.168	563.21	1339.07	1339.21	3573.63	3573.68			3.49837e+07	101.6	101.632	346.638	346.79	3293.2	3296.1		3.49837e+07	563.168	563.252	1339.07	1339.34	3573.63	3573.74			3.49837e+07	101.6	101.664	346.638	346.941	3293.2	3299		3.49837e+07	563.168	563.337	1339.07	1339.61	3573.63	3573.85
3.51088e+07	101.985	102.001	350.65	350.728	3445.23	3446.76		3.51088e+07	566.229	566.271	1351.02	1351.15	3599.44	3599.44			3.51088e+07	101.985	102.017	350.65	350.805	3445.23	3448.3		3.51088e+07	566.229	566.314	1351.02	1351.29	3599.44	3599.44			3.51088e+07	101.985	102.049	350.65	350.961	3445.23	3451.37		3.51088e+07	566.229	566.4	1351.02	1351.56	3599.44	3599.44
3.52338e+07	102.373	102.39	354.75	354.829	3605.82	3607.44		3.52338e+07	569.305	569.348	1363.12	1363.26	3620.06	3620			3.52338e+07	102.373	102.406	354.75	354.909	3605.82	3609.07		3.52338e+07	569.305	569.392	1363.12	1363.4	3620.06	3619.93			3.52338e+07	102.373	102.438	354.75	355.068	3605.82	3612.31		3.52338e+07	569.305	569.479	1363.12	1363.68	3620.06	3619.8
3.53588e+07	102.765	102.782	358.939	359.021	3775.28	3776.99		3.53588e+07	572.396	572.44	1375.38	1375.52	3634.53	3634.38			3.53588e+07	102.765	102.798	358.939	359.102	3775.28	3778.7		3.53588e+07	572.396	572.484	1375.38	1375.67	3634.53	3634.24			3.53588e+07	102.765	102.831	358.939	359.265	3775.28	3782.13		3.53588e+07	572.396	572.573	1375.38	1375.95	3634.53	3633.95
3.54839e+07	103.161	103.178	363.222	363.305	3953.84	3955.64		3.54839e+07	575.503	575.548	1387.81	1387.95	3641.76	3641.53			3.54839e+07	103.161	103.194	363.222	363.389	3953.84	3957.44		3.54839e+07	575.503	575.593	1387.81	1388.1	3641.76	3641.29			3.54839e+07	103.161	103.228	363.222	363.556	3953.84	3961.05		3.54839e+07	575.503	575.682	1387.81	1388.39	3641.76	3640.83
3.56089e+07	103.561	103.578	367.599	367.685	4141.64	4143.54		3.56089e+07	578.626	578.672	1400.4	1400.55	3640.54	3640.2			3.56089e+07	103.561	103.594	367.599	367.771	4141.64	4145.43		3.56089e+07	578.626	578.717	1400.4	1400.7	3640.54	3639.87			3.56089e+07	103.561	103.628	367.599	367.942	4141.64	4149.22		3.56089e+07	578.626	578.808	1400.4	1401	3640.54	3639.19
3.57339e+07	103.964	103.981	372.076	372.163	4338.75	4340.73		3.57339e+07	581.765	581.811	1413.16	1413.32	3629.52	3629.07			3.57339e+07	103.964	103.998	372.076	372.251	4338.75	4342.72		3.57339e+07	581.765	581.857	1413.16	1413.47	3629.52	3628.61			3.57339e+07	103.964	104.032	372.076	372.427	4338.75	4346.69		3.57339e+07	581.765	581.949	1413.16	1413.77	3629.52	3627.7
3.58589e+07	104.371	104.389	376.653	376.743	4545.05	4547.12		3.58589e+07	584.92	584.967	1426.1	1426.26	3607.21	3606.62			3.58589e+07	104.371	104.406	376.653	376.833	4545.05	4549.2		3.58589e+07	584.92	585.013	1426.1	1426.41	3607.21	3606.03			3.58589e+07	104.371	104.441	376.653	377.013	4545.05	4553.34		3.58589e+07	584.92	585.107	1426.1	1426.72	3607.21	3604.85
3.5984e+07	104.783	104.8	381.335	381.427	4760.28	4762.44		3.5984e+07	588.091	588.138	1439.22	1439.38	3571.98	3571.23			3.5984e+07	104.783	104.818	381.335	381.52	4760.28	4764.59		3.5984e+07	588.091	588.186	1439.22	1439.54	3571.98	3570.49			3.5984e+07	104.783	104.853	381.335	381.705	4760.28	4768.9		3.5984e+07	588.091	588.281	1439.22	1439.86	3571.98	3569
3.6109e+07	105.198	105.216	386.124	386.219	4983.94	4986.17		3.6109e+07	591.278	591.327	1452.52	1452.68	3522.06	3521.15			3.6109e+07	105.198	105.233	386.124	386.314	4983.94	4988.4		3.6109e+07	591.278	591.375	1452.52	1452.84	3522.06	3520.23			3.6109e+07	105.198	105.269	386.124	386.504	4983.94	4992.86		3.6109e+07	591.278	591.471	1452.52	1453.17	3522.06	3518.39
3.6234e+07	105.617	105.635	391.025	391.122	5215.25	5217.55		3.6234e+07	594.482	594.531	1466	1466.17	3455.61	3454.5			3.6234e+07	105.617	105.653	391.025	391.219	5215.25	5219.84		3.6234e+07	594.482	594.58	1466	1466.34	3455.61	3453.39			3.6234e+07	105.617	105.689	391.025	391.414	5215.25	5224.43		3.6234e+07	594.482	594.678	1466	1466.67	3455.61	3451.16
3.63591e+07	106.04	106.058	396.039	396.139	5453.14	5455.48		3.63591e+07	597.703	597.753	1479.68	1479.85	3370.67	3369.34			3.63591e+07	106.04	106.077	396.039	396.239	5453.14	5457.83		3.63591e+07	597.703	597.802	1479.68	1480.02	3370.67	3368.02			3.63591e+07	106.04	106.113	396.039	396.439	5453.14	5462.51		3.63591e+07	597.703	597.901	1479.68	1480.36	3370.67	3365.36
3.64841e+07	106.468	106.486	401.172	401.275	5696.14	5698.52		3.64841e+07	600.941	600.991	1493.55	1493.72	3265.26	3263.7			3.64841e+07	106.468	106.504	401.172	401.377	5696.14	5700.89		3.64841e+07	600.941	601.041	1493.55	1493.9	3265.26	3262.14			3.64841e+07	106.468	106.541	401.172	401.583	5696.14	5705.63		3.64841e+07	600.941	601.142	1493.55	1494.24	3265.26	3259.01
3.66091e+07	106.899	106.918	406.427	406.532	5942.39	5944.77		3.66091e+07	604.196	604.247	1507.62	1507.79	3137.45	3135.64			3.66091e+07	106.899	106.936	406.427	406.638	5942.39	5947.14		3.66091e+07	604.196	604.297	1507.62	1507.97	3137.45	3133.82			3.66091e+07	106.899	106.974	406.427	406.848	5942.39	5951.9		3.66091e+07	604.196	604.399	1507.62	1508.33	3137.45	3130.18
3.67342e+07	107.335	107.354	411.807	411.915	6189.55	6191.9		3.67342e+07	607.467	607.519	1521.89	1522.07	2985.41	2983.32			3.67342e+07	107.335	107.373	411.807	412.024	6189.55	6194.26		3.67342e+07	607.467	607.571	1521.89	1522.25	2985.41	2981.23			3.67342e+07	107.335	107.411	411.807	412.24	6189.55	6198.96		3.67342e+07	607.467	607.674	1521.89	1522.61	2985.41	2977.04
3.68592e+07	107.775	107.794	417.318	417.429	6434.81	6437.1		3.68592e+07	610.757	610.809	1536.37	1536.55	2807.53	2805.16			3.68592e+07	107.775	107.813	417.318	417.54	6434.81	6439.4		3.68592e+07	610.757	610.862	1536.37	1536.74	2807.53	2802.78			3.68592e+07	107.775	107.852	417.318	417.762	6434.81	6443.98		3.68592e+07	610.757	610.967	1536.37	1537.11	2807.53	2798.01
3.69842e+07	108.219	108.239	422.962	423.076	6674.87	6677.07		3.69842e+07	614.064	614.117	1551.06	1551.25	2602.53	2599.86			3.69842e+07	108.219	108.258	422.962	423.19	6674.87	6679.27		3.69842e+07	614.064	614.17	1551.06	1551.44	2602.53	2597.18			3.69842e+07	108.219	108.297	422.962	423.418	6674.87	6683.66		3.69842e+07	614.064	614.277	1551.06	1551.82	2602.53	2591.82
3.71093e+07	108.668	108.688	428.744	428.862	6905.99	6908.05		3.71093e+07	617.389	617.442	1565.97	1566.17	2369.62	2366.64			3.71093e+07	108.668	108.707	428.744	428.979	6905.99	6910.11		3.71093e+07	617.389	617.496	1565.97	1566.36	2369.62	2363.66			3.71093e+07	108.668	108.747	428.744	429.214	6905.99	6914.21		3.71093e+07	617.389	617.604	1565.97	1566.75	2369.62	2357.7
3.72343e+07	109.121	109.141	434.67	434.79	7124.03	7125.9		3.72343e+07	620.731	620.786	1581.1	1581.3	2108.58	2105.31			3.72343e+07	109.121	109.161	434.67	434.911	7124.03	7127.77		3.72343e+07	620.731	620.841	1581.1	1581.5	2108.58	2102.03			3.72343e+07	109.121	109.201	434.67	435.152	7124.03	7131.49		3.72343e+07	620.731	620.95	1581.1	1581.9	2108.58	2095.47
3.73593e+07	109.579	109.599	440.743	440.867	7324.58	7326.2		3.73593e+07	624.092	624.147	1596.46	1596.67	1819.98	1816.42			3.73593e+07	109.579	109.619	440.743	440.991	7324.58	7327.83		3.73593e+07	624.092	624.203	1596.46	1596.87	1819.98	1812.86			3.73593e+07	109.579	109.66	440.743	441.239	7324.58	7331.07		3.73593e+07	624.092	624.314	1596.46	1597.27	1819.98	1805.73
3.74844e+07	110.041	110.061	446.969	447.097	7503.08	7504.42		3.74844e+07	627.471	627.527	1612.06	1612.27	1505.21	1501.39			3.74844e+07	110.041	110.082	446.969	447.224	7503.08	7505.75		3.74844e+07	627.471	627.584	1612.06	1612.47	1505.21	1497.56			3.74844e+07	110.041	110.123	446.969	447.479	7503.08	7508.41		3.74844e+07	627.471	627.696	1612.06	1612.89	1505.21	1489.91
3.76094e+07	110.508	110.528	453.353	453.484	7655.07	7656.07		3.76094e+07	630.869	630.926	1627.89	1628.1	1166.59	1162.55			3.76094e+07	110.508	110.549	453.353	453.615	7655.07	7657.07		3.76094e+07	630.869	630.983	1627.89	1628.31	1166.59	1158.5			3.76094e+07	110.508	110.591	453.353	453.878	7655.07	7659.05		3.76094e+07	630.869	631.097	1627.89	1628.74	1166.59	1150.39
3.77344e+07	110.979	111	459.901	460.035	7776.4	7777.02		3.77344e+07	634.285	634.343	1643.97	1644.18	807.428	803.196			3.77344e+07	110.979	111.021	459.901	460.17	7776.4	7777.64		3.77344e+07	634.285	634.401	1643.97	1644.4	807.428	798.964			3.77344e+07	110.979	111.063	459.901	460.44	7776.4	7778.86		3.77344e+07	634.285	634.517	1643.97	1644.83	807.428	790.495
3.78594e+07	111.455	111.477	466.617	466.756	7863.45	7863.66		3.78594e+07	637.72	637.779	1660.29	1660.51	431.892	427.53			3.78594e+07	111.455	111.498	466.617	466.894	7863.45	7863.86		3.78594e+07	637.72	637.838	1660.29	1660.73	431.892	423.167			3.78594e+07	111.455	111.54	466.617	467.172	7863.45	7864.26		3.78594e+07	637.72	637.955	1660.29	1661.18	431.892	414.441
3.79845e+07	111.936	111.958	473.508	473.651	7913.39	7913.16		3.79845e+07	641.175	641.234	1676.87	1677.1	44.9541	40.5225			3.79845e+07	111.936	111.979	473.508	473.794	7913.39	7912.93		3.79845e+07	641.175	641.294	1676.87	1677.33	44.9541	36.0913			3.79845e+07	111.936	112.022	473.508	474.079	7913.39	7912.45		3.79845e+07	641.175	641.413	1676.87	1677.78	44.9541	27.2302
3.81095e+07	112.422	112.444	480.58	480.727	7924.39	7923.72		3.81095e+07	644.648	644.709	1693.72	1693.95	-347.828	-352.263			3.81095e+07	112.422	112.466	480.58	480.874	7924.39	7923.04		3.81095e+07	644.648	644.769	1693.72	1694.18	-347.828	-356.697			3.81095e+07	112.422	112.509	480.58	481.168	7924.39	7921.66		3.81095e+07	644.648	644.89	1693.72	1694.64	-347.828	-365.561
3.82345e+07	112.913	112.935	487.84	487.991	7895.74	7894.62		3.82345e+07	648.141	648.203	1710.83	1711.07	-740.559	-744.93			3.82345e+07	112.913	112.957	487.84	488.142	7895.74	7893.49		3.82345e+07	648.141	648.264	1710.83	1711.3	-740.559	-749.299			3.82345e+07	112.913	113.001	487.84	488.445	7895.74	7891.22		3.82345e+07	648.141	648.387	1710.83	1711.78	-740.559	-758.031
3.83596e+07	113.408	113.431	495.294	495.449	7827.91	7826.36		3.83596e+07	651.654	651.716	1728.21	1728.46	-1127.3	-1131.54			3.83596e+07	113.408	113.453	495.294	495.605	7827.91	7824.8		3.83596e+07	651.654	651.779	1728.21	1728.7	-1127.3	-1135.77			3.83596e+07	113.408	113.498	495.294	495.917	7827.91	7821.66		3.83596e+07	651.654	651.903	1728.21	1729.19	-1127.3	-1144.24
3.84846e+07	113.909	113.932	502.949	503.109	7722.55	7720.59		3.84846e+07	655.187	655.25	1745.88	1746.13	-1502.34	-1506.39			3.84846e+07	113.909	113.954	502.949	503.269	7722.55	7718.63		3.84846e+07	655.187	655.313	1745.88	1746.38	-1502.34	-1510.44			3.84846e+07	113.909	114	502.949	503.59	7722.55	7714.68		3.84846e+07	655.187	655.439	1745.88	1746.88	-1502.34	-1518.52
3.86096e+07	114.415	114.438	510.812	510.977	7582.35	7580.02		3.86096e+07	658.74	658.804	1763.84	1764.09	-1860.52	-1864.32			3.86096e+07	114.415	114.461	510.812	511.142	7582.35	7577.69		3.86096e+07	658.74	658.868	1763.84	1764.35	-1860.52	-1868.12			3.86096e+07	114.415	114.507	510.812	511.473	7582.35	7573.02		3.86096e+07	658.74	658.996	1763.84	1764.86	-1860.52	-1875.71
3.87347e+07	114.926	114.949	518.891	519.062	7410.87	7408.22		3.87347e+07	662.313	662.378	1782.09	1782.35	-2197.39	-2200.91			3.87347e+07	114.926	114.972	518.891	519.232	7410.87	7405.57		3.87347e+07	662.313	662.443	1782.09	1782.61	-2197.39	-2204.42			3.87347e+07	114.926	115.019	518.891	519.572	7410.87	7400.27		3.87347e+07	662.313	662.573	1782.09	1783.13	-2197.39	-2211.43
3.88597e+07	115.442	115.465	527.195	527.37	7212.32	7209.4		3.88597e+07	665.906	665.972	1800.65	1800.91	-2509.43	-2512.62			3.88597e+07	115.442	115.489	527.195	527.546	7212.32	7206.49		3.88597e+07	665.906	666.038	1800.65	1801.18	-2509.43	-2515.81			3.88597e+07	115.442	115.536	527.195	527.897	7212.32	7200.65		3.88597e+07	665.906	666.17	1800.65	1801.71	-2509.43	-2522.17
3.89847e+07	115.963	115.987	535.731	535.912	6991.29	6988.16		3.89847e+07	669.521	669.588	1819.51	1819.78	-2794.05	-2796.9			3.89847e+07	115.963	116.011	535.731	536.093	6991.29	6985.04		3.89847e+07	669.521	669.654	1819.51	1820.06	-2794.05	-2799.75			3.89847e+07	115.963	116.059	535.731	536.455	6991.29	6978.78		3.89847e+07	669.521	669.788	1819.51	1820.6	-2794.05	-2805.42
3.91098e+07	116.49	116.514	544.508	544.695	6752.52	6749.24		3.91098e+07	673.156	673.224	1838.7	1838.97	-3049.68	-3052.18			3.91098e+07	116.49	116.538	544.508	544.881	6752.52	6745.95		3.91098e+07	673.156	673.292	1838.7	1839.25	-3049.68	-3054.67			3.91098e+07	116.49	116.587	544.508	545.255	6752.52	6739.39		3.91098e+07	673.156	673.427	1838.7	1839.81	-3049.68	-3059.64
3.92348e+07	117.022	117.047	553.536	553.729	6500.67	6497.28		3.92348e+07	676.813	676.882	1858.21	1858.49	-3275.65	-3277.79			3.92348e+07	117.022	117.071	553.536	553.921	6500.67	6493.9		3.92348e+07	676.813	676.95	1858.21	1858.78	-3275.65	-3279.93			3.92348e+07	117.022	117.121	553.536	554.306	6500.67	6487.12		3.92348e+07	676.813	677.088	1858.21	1859.35	-3275.65	-3284.19
3.93598e+07	117.56	117.585	562.824	563.023	6240.15	6236.7		3.93598e+07	680.491	680.561	1878.05	1878.34	-3472.11	-3473.91			3.93598e+07	117.56	117.61	562.824	563.221	6240.15	6233.26		3.93598e+07	680.491	680.63	1878.05	1878.63	-3472.11	-3475.7			3.93598e+07	117.56	117.66	562.824	563.618	6240.15	6226.38		3.93598e+07	680.491	680.77	1878.05	1879.22	-3472.11	-3479.27
3.94849e+07	118.103	118.128	572.382	572.587	5974.96	5971.5		3.94849e+07	684.191	684.261	1898.24	1898.54	-3639.88	-3641.34			3.94849e+07	118.103	118.154	572.382	572.792	5974.96	5968.05		3.94849e+07	684.191	684.332	1898.24	1898.84	-3639.88	-3642.8			3.94849e+07	118.103	118.204	572.382	573.202	5974.96	5961.14		3.94849e+07	684.191	684.474	1898.24	1899.44	-3639.88	-3645.71
3.96099e+07	118.652	118.678	582.221	582.432	5708.64	5705.21		3.96099e+07	687.912	687.984	1918.78	1919.08	-3780.31	-3781.47			3.96099e+07	118.652	118.703	582.221	582.644	5708.64	5701.78		3.96099e+07	687.912	688.056	1918.78	1919.39	-3780.31	-3782.62			3.96099e+07	118.652	118.755	582.221	583.067	5708.64	5694.93		3.96099e+07	687.912	688.199	1918.78	1920	-3780.31	-3784.9
3.97349e+07	119.207	119.233	592.352	592.57	5444.22	5440.85		3.97349e+07	691.656	691.729	1939.68	1939.99	-3895.16	-3896.02			3.97349e+07	119.207	119.259	592.352	592.788	5444.22	5437.47		3.97349e+07	691.656	691.802	1939.68	1940.31	-3895.16	-3896.88			3.97349e+07	119.207	119.311	592.352	593.225	5444.22	5430.74		3.97349e+07	691.656	691.947	1939.68	1940.93	-3895.16	-3898.6
3.98599e+07	119.767	119.794	602.786	603.011	5184.19	5180.9		3.98599e+07	695.422	695.496	1960.95	1961.27	-3986.4	-3987			3.98599e+07	119.767	119.82	602.786	603.237	5184.19	5177.61		3.98599e+07	695.422	695.57	1960.95	1961.59	-3986.4	-3987.6			3.98599e+07	119.767	119.872	602.786	603.688	5184.19	5171.04		3.98599e+07	695.422	695.717	1960.95	1962.24	-3986.4	-3988.79
3.9985e+07	120.334	120.36	613.536	613.769	4930.56	4927.37		3.9985e+07	699.211	699.286	1982.6	1982.93	-4056.17	-4056.53			3.9985e+07	120.334	120.387	613.536	614.002	4930.56	4924.18		3.9985e+07	699.211	699.361	1982.6	1983.26	-4056.17	-4056.89			3.9985e+07	120.334	120.44	613.536	614.468	4930.56	4917.81		3.9985e+07	699.211	699.51	1982.6	1983.92	-4056.17	-4057.61
4.011e+07	120.906	120.933	624.614	624.855	4684.87	4681.79		4.011e+07	703.023	703.098	2004.64	2004.97	-4106.63	-4106.79			4.011e+07	120.906	120.96	624.614	625.096	4684.87	4678.72		4.011e+07	703.023	703.174	2004.64	2005.31	-4106.63	-4106.94			4.011e+07	120.906	121.014	624.614	625.578	4684.87	4672.58		4.011e+07	703.023	703.326	2004.64	2005.99	-4106.63	-4107.23
4.0235e+07	121.485	121.512	636.035	636.284	4448.24	4445.29		4.0235e+07	706.857	706.934	2027.08	2027.42	-4139.93	-4139.9			4.0235e+07	121.485	121.539	636.035	636.533	4448.24	4442.34		4.0235e+07	706.857	707.011	2027.08	2027.77	-4139.93	-4139.87			4.0235e+07	121.485	121.594	636.035	637.031	4448.24	4436.44		4.0235e+07	706.857	707.165	2027.08	2028.46	-4139.93	-4139.79
4.03601e+07	122.069	122.097	647.812	648.069	4221.44	4218.62		4.03601e+07	710.715	710.793	2049.93	2050.28	-4158.12	-4157.92			4.03601e+07	122.069	122.124	647.812	648.327	4221.44	4215.81		4.03601e+07	710.715	710.871	2049.93	2050.64	-4158.12	-4157.73			4.03601e+07	122.069	122.18	647.812	648.842	4221.44	4210.18		4.03601e+07	710.715	711.028	2049.93	2051.35	-4158.12	-4157.33
4.04851e+07	122.66	122.688	659.96	660.226	4004.96	4002.28		4.04851e+07	714.597	714.676	2073.2	2073.56	-4163.12	-4162.79			4.04851e+07	122.66	122.716	659.96	660.492	4004.96	3999.6		4.04851e+07	714.597	714.755	2073.2	2073.93	-4163.12	-4162.45			4.04851e+07	122.66	122.772	659.96	661.025	4004.96	3994.24		4.04851e+07	714.597	714.914	2073.2	2074.65	-4163.12	-4161.78
4.06101e+07	123.257	123.285	672.495	672.77	3799.03	3796.49		4.06101e+07	718.503	718.583	2096.9	2097.28	-4156.72	-4156.27			4.06101e+07	123.257	123.314	672.495	673.046	3799.03	3793.94		4.06101e+07	718.503	718.663	2096.9	2097.65	-4156.72	-4155.81			4.06101e+07	123.257	123.371	672.495	673.597	3799.03	3788.85		4.06101e+07	718.503	718.824	2096.9	2098.4	-4156.72	-4154.9
4.07352e+07	123.86	123.889	685.433	685.718	3603.69	3601.27		4.07352e+07	722.433	722.514	2121.05	2121.43	-4140.55	-4140			4.07352e+07	123.86	123.918	685.433	686.003	3603.69	3598.86		4.07352e+07	722.433	722.595	2121.05	2121.82	-4140.55	-4139.44			4.07352e+07	123.86	123.976	685.433	686.574	3603.69	3594.04		4.07352e+07	722.433	722.758	2121.05	2122.58	-4140.55	-4138.32
4.08602e+07	124.47	124.5	698.793	699.088	3418.81	3416.52		4.08602e+07	726.387	726.469	2145.66	2146.05	-4116.08	-4115.44			4.08602e+07	124.47	124.529	698.793	699.383	3418.81	3414.24		4.08602e+07	726.387	726.552	2145.66	2146.44	-4116.08	-4114.8			4.08602e+07	124.47	124.587	698.793	699.974	3418.81	3409.68		4.08602e+07	726.387	726.717	2145.66	2147.22	-4116.08	-4113.51
4.09852e+07	125.087	125.116	712.591	712.897	3244.15	3242		4.09852e+07	730.366	730.449	2170.73	2171.13	-4084.61	-4083.9			4.09852e+07	125.087	125.146	712.591	713.202	3244.15	3239.84		4.09852e+07	730.366	730.533	2170.73	2171.53	-4084.61	-4083.18			4.09852e+07	125.087	125.205	712.591	713.814	3244.15	3235.53		4.09852e+07	730.366	730.7	2170.73	2172.34	-4084.61	-4081.76
4.11103e+07	125.71	125.74	726.848	727.164	3079.41	3077.37		4.11103e+07	734.369	734.454	2196.28	2196.69	-4047.3	-4046.53			4.11103e+07	125.71	125.77	726.848	727.481	3079.41	3075.34		4.11103e+07	734.369	734.539	2196.28	2197.1	-4047.3	-4045.76			4.11103e+07	125.71	125.83	726.848	728.115	3079.41	3071.28		4.11103e+07	734.369	734.709	2196.28	2197.93	-4047.3	-4044.22
4.12353e+07	126.34	126.37	741.584	741.912	2924.19	2922.27		4.12353e+07	738.398	738.485	2222.33	2222.75	-4005.19	-4004.37			4.12353e+07	126.34	126.401	741.584	742.24	2924.19	2920.35		4.12353e+07	738.398	738.571	2222.33	2223.17	-4005.19	-4003.56			4.12353e+07	126.34	126.462	741.584	742.897	2924.19	2916.53		4.12353e+07	738.398	738.743	2222.33	2224.02	-4005.19	-4001.92
4.13603e+07	126.977	127.007	756.82	757.16	2778.07	2776.26		4.13603e+07	742.453	742.54	2248.88	2249.31	-3959.15	-3958.3			4.13603e+07	126.977	127.038	756.82	757.501	2778.07	2774.46		4.13603e+07	742.453	742.628	2248.88	2249.75	-3959.15	-3957.45			4.13603e+07	126.977	127.1	756.82	758.182	2778.07	2770.85		4.13603e+07	742.453	742.802	2248.88	2250.61	-3959.15	-3955.74
4.14854e+07	127.62	127.652	772.579	772.932	2640.6	2638.9		4.14854e+07	746.533	746.622	2275.95	2276.4	-3909.98	-3909.09			4.14854e+07	127.62	127.683	772.579	773.285	2640.6	2637.2		4.14854e+07	746.533	746.71	2275.95	2276.84	-3909.98	-3908.21			4.14854e+07	127.62	127.746	772.579	773.992	2640.6	2633.81		4.14854e+07	746.533	746.888	2275.95	2277.73	-3909.98	-3906.45
4.16104e+07	128.271	128.303	788.886	789.252	2511.34	2509.74		4.16104e+07	750.64	750.73	2303.56	2304.02	-3858.33	-3857.42			4.16104e+07	128.271	128.335	788.886	789.618	2511.34	2508.14		4.16104e+07	750.64	750.82	2303.56	2304.47	-3858.33	-3856.52			4.16104e+07	128.271	128.398	788.886	790.352	2511.34	2504.94		4.16104e+07	750.64	750.999	2303.56	2305.39	-3858.33	-3854.71
4.17354e+07	128.929	128.961	805.765	806.145	2389.81	2388.3		4.17354e+07	754.773	754.864	2331.72	2332.19	-3804.78	-3803.86			4.17354e+07	128.929	128.993	805.765	806.525	2389.81	2386.8		4.17354e+07	754.773	754.955	2331.72	2332.66	-3804.78	-3802.94			4.17354e+07	128.929	129.058	805.765	807.286	2389.81	2383.79		4.17354e+07	754.773	755.137	2331.72	2333.59	-3804.78	-3801.1
4.18605e+07	129.594	129.627	823.243	823.638	2275.57	2274.15		4.18605e+07	758.932	759.025	2360.44	2360.92	-3749.84	-3748.91			4.18605e+07	129.594	129.659	823.243	824.033	2275.57	2272.74		4.18605e+07	758.932	759.117	2360.44	2361.4	-3749.84	-3747.98			4.18605e+07	129.594	129.725	823.243	824.823	2275.57	2269.91		4.18605e+07	758.932	759.302	2360.44	2362.36	-3749.84	-3746.12
4.19855e+07	130.267	130.3	841.349	841.759	2168.18	2166.85		4.19855e+07	763.119	763.213	2389.74	2390.23	-3693.92	-3692.98			4.19855e+07	130.267	130.333	841.349	842.169	2168.18	2165.51		4.19855e+07	763.119	763.306	2389.74	2390.73	-3693.92	-3692.05			4.19855e+07	130.267	130.399	841.349	842.99	2168.18	2162.85		4.19855e+07	763.119	763.494	2389.74	2391.71	-3693.92	-3690.18
4.21105e+07	130.947	130.98	860.113	860.539	2067.22	2065.96		4.21105e+07	767.333	767.428	2419.64	2420.14	-3637.38	-3636.44			4.21105e+07	130.947	131.014	860.113	860.965	2067.22	2064.7		4.21105e+07	767.333	767.523	2419.64	2420.65	-3637.38	-3635.51			4.21105e+07	130.947	131.081	860.113	861.818	2067.22	2062.2		4.21105e+07	767.333	767.713	2419.64	2421.66	-3637.38	-3633.64
4.22355e+07	131.634	131.668	879.566	880.009	1972.27	1971.08		4.22355e+07	771.575	771.671	2450.14	2450.66	-3580.53	-3579.6			4.22355e+07	131.634	131.702	879.566	880.452	1972.27	1969.9		4.22355e+07	771.575	771.767	2450.14	2451.18	-3580.53	-3578.66			4.22355e+07	131.634	131.77	879.566	881.339	1972.27	1967.54		4.22355e+07	771.575	771.96	2450.14	2452.21	-3580.53	-3576.79
4.23606e+07	132.33	132.364	899.743	900.203	1882.95	1881.84		4.23606e+07	775.844	775.942	2481.28	2481.81	-3523.63	-3522.7			4.23606e+07	132.33	132.399	899.743	900.664	1882.95	1880.72		4.23606e+07	775.844	776.039	2481.28	2482.34	-3523.63	-3521.77			4.23606e+07	132.33	132.468	899.743	901.587	1882.95	1878.5		4.23606e+07	775.844	776.235	2481.28	2483.4	-3523.63	-3519.91
4.24856e+07	133.033	133.068	920.679	921.158	1798.9	1797.85		4.24856e+07	780.142	780.241	2513.05	2513.6	-3466.88	-3465.96			4.24856e+07	133.033	133.103	920.679	921.637	1798.9	1796.8		4.24856e+07	780.142	780.34	2513.05	2514.14	-3466.88	-3465.03			4.24856e+07	133.033	133.173	920.679	922.597	1798.9	1794.71		4.24856e+07	780.142	780.538	2513.05	2515.23	-3466.88	-3463.18
4.26106e+07	133.744	133.779	942.411	942.91	1719.78	1718.79		4.26106e+07	784.468	784.569	2545.49	2546.05	-3410.47	-3409.55			4.26106e+07	133.744	133.815	942.411	943.409	1719.78	1717.8		4.26106e+07	784.468	784.669	2545.49	2546.61	-3410.47	-3408.64			4.26106e+07	133.744	133.886	942.411	944.408	1719.78	1715.82		4.26106e+07	784.468	784.87	2545.49	2547.73	-3410.47	-3406.81
4.27357e+07	134.463	134.499	964.981	965.5	1645.25	1644.32		4.27357e+07	788.824	788.926	2578.6	2579.18	-3354.54	-3353.64			4.27357e+07	134.463	134.535	964.981	966.019	1645.25	1643.39		4.27357e+07	788.824	789.027	2578.6	2579.75	-3354.54	-3352.73			4.27357e+07	134.463	134.607	964.981	967.06	1645.25	1641.52		4.27357e+07	788.824	789.231	2578.6	2580.9	-3354.54	-3350.92
4.28607e+07	135.19	135.226	988.43	988.971	1575.03	1574.14		4.28607e+07	793.208	793.312	2612.41	2613	-3299.22	-3298.33			4.28607e+07	135.19	135.263	988.43	989.512	1575.03	1573.26		4.28607e+07	793.208	793.415	2612.41	2613.59	-3299.22	-3297.43			4.28607e+07	135.19	135.336	988.43	990.596	1575.03	1571.5		4.28607e+07	793.208	793.622	2612.41	2614.77	-3299.22	-3295.64
4.29857e+07	135.925	135.962	1012.8	1013.37	1508.81	1507.98		4.29857e+07	797.622	797.727	2646.94	2647.54	-3244.61	-3243.72			4.29857e+07	135.925	135.999	1012.8	1013.93	1508.81	1507.15		4.29857e+07	797.622	797.832	2646.94	2648.15	-3244.61	-3242.84			4.29857e+07	135.925	136.073	1012.8	1015.06	1508.81	1505.48		4.29857e+07	797.622	798.042	2646.94	2649.35	-3244.61	-3241.07
4.31108e+07	136.669	136.707	1038.15	1038.74	1446.35	1445.56		4.31108e+07	802.067	802.173	2682.19	2682.81	-3190.77	-3189.9			4.31108e+07	136.669	136.744	1038.15	1039.33	1446.35	1444.77		4.31108e+07	802.067	802.279	2682.19	2683.43	-3190.77	-3189.03			4.31108e+07	136.669	136.819	1038.15	1040.51	1446.35	1443.2		4.31108e+07	802.067	802.492	2682.19	2684.67	-3190.77	-3187.29
4.32358e+07	137.421	137.459	1064.53	1065.14	1387.39	1386.64		4.32358e+07	806.541	806.649	2718.2	2718.83	-3137.79	-3136.93			4.32358e+07	137.421	137.498	1064.53	1065.75	1387.39	1385.9		4.32358e+07	806.541	806.757	2718.2	2719.47	-3137.79	-3136.07			4.32358e+07	137.421	137.574	1064.53	1066.98	1387.39	1384.41		4.32358e+07	806.541	806.972	2718.2	2720.74	-3137.79	-3134.36
4.33608e+07	138.182	138.221	1091.98	1092.62	1331.7	1330.99		4.33608e+07	811.046	811.156	2754.97	2755.62	-3085.69	-3084.85			4.33608e+07	138.182	138.26	1091.98	1093.26	1331.7	1330.29		4.33608e+07	811.046	811.265	2754.97	2756.28	-3085.69	-3084			4.33608e+07	138.182	138.337	1091.98	1094.54	1331.7	1328.88		4.33608e+07	811.046	811.484	2754.97	2757.58	-3085.69	-3082.32
4.34859e+07	138.952	138.991	1120.57	1121.24	1279.07	1278.4		4.34859e+07	815.582	815.693	2792.53	2793.2	-3034.53	-3033.7			4.34859e+07	138.952	139.031	1120.57	1121.9	1279.07	1277.74		4.34859e+07	815.582	815.804	2792.53	2793.87	-3034.53	-3032.87			4.34859e+07	138.952	139.109	1120.57	1123.24	1279.07	1276.41		4.34859e+07	815.582	816.026	2792.53	2795.21	-3034.53	-3031.21
4.36109e+07	139.731	139.771	1150.36	1151.05	1229.3	1228.67		4.36109e+07	820.15	820.263	2830.9	2831.58	-2984.32	-2983.5			4.36109e+07	139.731	139.81	1150.36	1151.75	1229.3	1228.04		4.36109e+07	820.15	820.375	2830.9	2832.27	-2984.32	-2982.69			4.36109e+07	139.731	139.89	1150.36	1153.15	1229.3	1226.78		4.36109e+07	820.15	820.6	2830.9	2833.64	-2984.32	-2981.06
4.37359e+07	140.519	140.559	1181.41	1182.14	1182.21	1181.61		4.37359e+07	824.749	824.864	2870.09	2870.79	-2935.09	-2934.29			4.37359e+07	140.519	140.599	1181.41	1182.87	1182.21	1181.01		4.37359e+07	824.749	824.978	2870.09	2871.49	-2935.09	-2933.48			4.37359e+07	140.519	140.68	1181.41	1184.33	1182.21	1179.82		4.37359e+07	824.749	825.206	2870.09	2872.9	-2935.09	-2931.88
4.3861e+07	141.316	141.357	1213.8	1214.56	1137.62	1137.06		4.3861e+07	829.381	829.497	2910.12	2910.84	-2886.84	-2886.05			4.3861e+07	141.316	141.397	1213.8	1215.33	1137.62	1136.49		4.3861e+07	829.381	829.612	2910.12	2911.56	-2886.84	-2885.26			4.3861e+07	141.316	141.479	1213.8	1216.86	1137.62	1135.36		4.3861e+07	829.381	829.844	2910.12	2913.01	-2886.84	-2883.69
4.3986e+07	142.122	142.163	1247.6	1248.4	1095.38	1094.85		4.3986e+07	834.045	834.163	2951	2951.75	-2839.58	-2838.81			4.3986e+07	142.122	142.205	1247.6	1249.2	1095.38	1094.31		4.3986e+07	834.045	834.28	2951	2952.49	-2839.58	-2838.03			4.3986e+07	142.122	142.288	1247.6	1250.8	1095.38	1093.23		4.3986e+07	834.045	834.515	2951	2953.97	-2839.58	-2836.48
4.4111e+07	142.938	142.98	1282.9	1283.73	1055.34	1054.83		4.4111e+07	838.742	838.861	2992.77	2993.53	-2793.31	-2792.55			4.4111e+07	142.938	143.022	1282.9	1284.57	1055.34	1054.32		4.4111e+07	838.742	838.98	2992.77	2994.29	-2793.31	-2791.79			4.4111e+07	142.938	143.106	1282.9	1286.24	1055.34	1053.3		4.4111e+07	838.742	839.219	2992.77	2995.81	-2793.31	-2790.27
4.4236e+07	143.763	143.806	1319.77	1320.64	1017.36	1016.87		4.4236e+07	843.473	843.593	3035.43	3036.21	-2748.02	-2747.27			4.4236e+07	143.763	143.849	1319.77	1321.52	1017.36	1016.39		4.4236e+07	843.473	843.714	3035.43	3036.99	-2748.02	-2746.53			4.4236e+07	143.763	143.934	1319.77	1323.27	1017.36	1015.42		4.4236e+07	843.473	843.956	3035.43	3038.55	-2748.02	-2745.03
4.43611e+07	144.599	144.642	1358.31	1359.22	981.31	980.848		4.43611e+07	848.237	848.359	3079	3079.79	-2703.7	-2702.97			4.43611e+07	144.599	144.685	1358.31	1360.14	981.31	980.387		4.43611e+07	848.237	848.482	3079	3080.59	-2703.7	-2702.24			4.43611e+07	144.599	144.772	1358.31	1361.98	981.31	979.466		4.43611e+07	848.237	848.727	3079	3082.19	-2703.7	-2700.77
4.44861e+07	145.444	145.488	1398.61	1399.57	947.073	946.634		4.44861e+07	853.035	853.159	3123.48	3124.3	-2660.35	-2659.63			4.44861e+07	145.444	145.531	1398.61	1400.54	947.073	946.196		4.44861e+07	853.035	853.284	3123.48	3125.12	-2660.35	-2658.91			4.44861e+07	145.444	145.619	1398.61	1402.46	947.073	945.32		4.44861e+07	853.035	853.532	3123.48	3126.76	-2660.35	-2657.47
4.46111e+07	146.299	146.343	1440.79	1441.8	914.538	914.121		4.46111e+07	857.868	857.994	3168.91	3169.75	-2617.95	-2617.24			4.46111e+07	146.299	146.388	1440.79	1442.81	914.538	913.704		4.46111e+07	857.868	858.12	3168.91	3170.58	-2617.95	-2616.54			4.46111e+07	146.299	146.477	1440.79	1444.83	914.538	912.871		4.46111e+07	857.868	858.372	3168.91	3172.26	-2617.95	-2615.12
4.47362e+07	147.164	147.21	1484.95	1486.01	883.603	883.206		4.47362e+07	862.736	862.864	3215.28	3216.14	-2576.48	-2575.78			4.47362e+07	147.164	147.255	1484.95	1487.07	883.603	882.809		4.47362e+07	862.736	862.992	3215.28	3217	-2576.48	-2575.09			4.47362e+07	147.164	147.345	1484.95	1489.19	883.603	882.016		4.47362e+07	862.736	863.247	3215.28	3218.71	-2576.48	-2573.71
4.48612e+07	148.04	148.086	1531.22	1532.33	854.172	853.794		4.48612e+07	867.64	867.769	3262.6	3263.48	-2535.92	-2535.24			4.48612e+07	148.04	148.132	1531.22	1533.44	854.172	853.416		4.48612e+07	867.64	867.899	3262.6	3264.36	-2535.92	-2534.56			4.48612e+07	148.04	148.224	1531.22	1535.67	854.172	852.66		4.48612e+07	867.64	868.158	3262.6	3266.12	-2535.92	-2533.2
4.49862e+07	148.927	148.974	1579.72	1580.89	826.156	825.795		4.49862e+07	872.579	872.71	3310.89	3311.79	-2496.27	-2495.6			4.49862e+07	148.927	149.02	1579.72	1582.06	826.156	825.435		4.49862e+07	872.579	872.842	3310.89	3312.69	-2496.27	-2494.93			4.49862e+07	148.927	149.113	1579.72	1584.4	826.156	824.715		4.49862e+07	872.579	873.105	3310.89	3314.49	-2496.27	-2493.6
4.51113e+07	149.824	149.871	1630.59	1631.82	799.471	799.127		4.51113e+07	877.554	877.688	3360.14	3361.06	-2457.49	-2456.84			4.51113e+07	149.824	149.919	1630.59	1633.05	799.471	798.783		4.51113e+07	877.554	877.821	3360.14	3361.98	-2457.49	-2456.18			4.51113e+07	149.824	150.013	1630.59	1635.51	799.471	798.097		4.51113e+07	877.554	878.088	3360.14	3363.82	-2457.49	-2454.87
4.52363e+07	150.733	150.78	1683.97	1685.27	774.04	773.712		4.52363e+07	882.567	882.702	3410.35	3411.29	-2419.57	-2418.93			4.52363e+07	150.733	150.828	1683.97	1686.56	774.04	773.384		4.52363e+07	882.567	882.837	3410.35	3412.23	-2419.57	-2418.29			4.52363e+07	150.733	150.924	1683.97	1689.16	774.04	772.73		4.52363e+07	882.567	883.108	3410.35	3414.11	-2419.57	-2417
4.53613e+07	151.652	151.7	1740.04	1741.4	749.791	749.478		4.53613e+07	887.617	887.754	3461.52	3462.48	-2382.5	-2381.86			4.53613e+07	151.652	151.749	1740.04	1742.76	749.791	749.165		4.53613e+07	887.617	887.891	3461.52	3463.44	-2382.5	-2381.23			4.53613e+07	151.652	151.846	1740.04	1745.49	749.791	748.541		4.53613e+07	887.617	888.165	3461.52	3465.35	-2382.5	-2379.97
4.54864e+07	152.583	152.632	1798.95	1800.38	726.656	726.358		4.54864e+07	892.704	892.843	3513.64	3514.61	-2346.24	-2345.61			4.54864e+07	152.583	152.681	1798.95	1801.82	726.656	726.059		4.54864e+07	892.704	892.982	3513.64	3515.59	-2346.24	-2344.99			4.54864e+07	152.583	152.78	1798.95	1804.7	726.656	725.463		4.54864e+07	892.704	893.261	3513.64	3517.54	-2346.24	-2343.75
4.56114e+07	153.525	153.575	1860.89	1862.4	704.574	704.288		4.56114e+07	897.83	897.971	3566.68	3567.68	-2310.77	-2310.16			4.56114e+07	153.525	153.625	1860.89	1863.92	704.574	704.003		4.56114e+07	897.83	898.112	3566.68	3568.67	-2310.77	-2309.55			4.56114e+07	153.525	153.725	1860.89	1866.95	704.574	703.434		4.56114e+07	897.83	898.394	3566.68	3570.66	-2310.77	-2308.33
4.57364e+07	154.478	154.529	1926.06	1927.65	683.484	683.211		4.57364e+07	902.994	903.137	3620.63	3621.64	-2276.09	-2275.49			4.57364e+07	154.478	154.58	1926.06	1929.25	683.484	682.939		4.57364e+07	902.994	903.28	3620.63	3622.65	-2276.09	-2274.89			4.57364e+07	154.478	154.682	1926.06	1932.44	683.484	682.395		4.57364e+07	902.994	903.567	3620.63	3624.67	-2276.09	-2273.69
4.58615e+07	155.444	155.496	1994.65	1996.34	663.332	663.072		4.58615e+07	908.197	908.342	3675.44	3676.47	-2242.16	-2241.57			4.58615e+07	155.444	155.547	1994.65	1998.02	663.332	662.811		4.58615e+07	908.197	908.488	3675.44	3677.5	-2242.16	-2240.98			4.58615e+07	155.444	155.651	1994.65	2001.39	663.332	662.291		4.58615e+07	908.197	908.778	3675.44	3679.55	-2242.16	-2239.8
4.59865e+07	156.422	156.474	2066.91	2068.69	644.067	643.818		4.59865e+07	913.44	913.588	3731.08	3732.12	-2208.97	-2208.39			4.59865e+07	156.422	156.527	2066.91	2070.46	644.067	643.569		4.59865e+07	913.44	913.735	3731.08	3733.16	-2208.97	-2207.81			4.59865e+07	156.422	156.631	2066.91	2074.03	644.067	643.072		4.59865e+07	913.44	914.03	3731.08	3735.25	-2208.97	-2206.65
4.61115e+07	157.412	157.465	2143.07	2144.94	625.641	625.403		4.61115e+07	918.724	918.873	3787.49	3788.54	-2176.49	-2175.92			4.61115e+07	157.412	157.518	2143.07	2146.82	625.641	625.165		4.61115e+07	918.724	919.023	3787.49	3789.6	-2176.49	-2175.35			4.61115e+07	157.412	157.625	2143.07	2150.58	625.641	624.689		4.61115e+07	918.724	919.322	3787.49	3791.71	-2176.49	-2174.21
4.62365e+07	158.414	158.468	2223.38	2225.36	608.009	607.781		4.62365e+07	924.048	924.199	3844.59	3845.66	-2144.71	-2144.15			4.62365e+07	158.414	158.522	2223.38	2227.34	608.009	607.553		4.62365e+07	924.048	924.351	3844.59	3846.72	-2144.71	-2143.59			4.62365e+07	158.414	158.63	2223.38	2231.32	608.009	607.098		4.62365e+07	924.048	924.654	3844.59	3848.85	-2144.71	-2142.47
4.63616e+07	159.43	159.484	2308.12	2310.22	591.128	590.91		4.63616e+07	929.413	929.567	3902.31	3903.38	-2113.61	-2113.06			4.63616e+07	159.43	159.539	2308.12	2312.31	591.128	590.692		4.63616e+07	929.413	929.72	3902.31	3904.45	-2113.61	-2112.51			4.63616e+07	159.43	159.649	2308.12	2316.52	591.128	590.256		4.63616e+07	929.413	930.028	3902.31	3906.6	-2113.61	-2111.41
4.64866e+07	160.458	160.513	2397.59	2399.8	574.96	574.751		4.64866e+07	934.82	934.976	3960.52	3961.6	-2083.17	-2082.62			4.64866e+07	160.458	160.569	2397.59	2402.03	574.96	574.542		4.64866e+07	934.82	935.132	3960.52	3962.68	-2083.17	-2082.08			4.64866e+07	160.458	160.68	2397.59	2406.48	574.96	574.125		4.64866e+07	934.82	935.444	3960.52	3964.83	-2083.17	-2081
4.66116e+07	161.499	161.555	2492.09	2494.44	559.467	559.267		4.66116e+07	940.269	940.427	4019.12	4020.2	-2053.36	-2052.83			4.66116e+07	161.499	161.612	2492.09	2496.79	559.467	559.067		4.66116e+07	940.269	940.586	4019.12	4021.27	-2053.36	-2052.29			4.66116e+07	161.499	161.725	2492.09	2501.5	559.467	558.667		4.66116e+07	940.269	940.902	4019.12	4023.43	-2053.36	-2051.23
4.67367e+07	162.553	162.611	2591.98	2594.47	544.614	544.423		4.67367e+07	945.761	945.922	4077.93	4079.01	-2024.18	-2023.65			4.67367e+07	162.553	162.668	2591.98	2596.95	544.614	544.231		4.67367e+07	945.761	946.082	4077.93	4080.08	-2024.18	-2023.13			4.67367e+07	162.553	162.783	2591.98	2601.94	544.614	543.848		4.67367e+07	945.761	946.404	4077.93	4082.22	-2024.18	-2022.08
4.68617e+07	163.621	163.679	2697.59	2700.23	530.37	530.186		4.68617e+07	951.297	951.46	4136.78	4137.85	-1995.6	-1995.08			4.68617e+07	163.621	163.738	2697.59	2702.87	530.37	530.002		4.68617e+07	951.297	951.623	4136.78	4138.91	-1995.6	-1994.56			4.68617e+07	163.621	163.854	2697.59	2708.15	530.37	529.635		4.68617e+07	951.297	951.949	4136.78	4141.04	-1995.6	-1993.53
4.69867e+07	164.703	164.762	2809.32	2812.11	516.703	516.527		4.69867e+07	956.876	957.042	4195.45	4196.5	-1967.6	-1967.09			4.69867e+07	164.703	164.821	2809.32	2814.91	516.703	516.35		4.69867e+07	956.876	957.207	4195.45	4197.55	-1967.6	-1966.58			4.69867e+07	164.703	164.94	2809.32	2820.51	516.703	515.999		4.69867e+07	956.876	957.538	4195.45	4199.64	-1967.6	-1965.56
4.71118e+07	165.799	165.859	2927.56	2930.52	503.584	503.415		4.71118e+07	962.5	962.668	4253.69	4254.71	-1940.17	-1939.67			4.71118e+07	165.799	165.919	2927.56	2933.48	503.584	503.246		4.71118e+07	962.5	962.836	4253.69	4255.73	-1940.17	-1939.17			4.71118e+07	165.799	166.039	2927.56	2939.42	503.584	502.909		4.71118e+07	962.5	963.171	4253.69	4257.78	-1940.17	-1938.17
4.72368e+07	166.909	166.97	3052.73	3055.86	490.987	490.825		4.72368e+07	968.17	968.34	4311.17	4312.16	-1913.3	-1912.8			4.72368e+07	166.909	167.031	3052.73	3059.01	490.987	490.663		4.72368e+07	968.17	968.51	4311.17	4313.15	-1913.3	-1912.31			4.72368e+07	166.909	167.153	3052.73	3065.31	490.987	490.34		4.72368e+07	968.17	968.851	4311.17	4315.13	-1913.3	-1911.32
4.73618e+07	168.034	168.096	3185.27	3188.6	478.886	478.731		4.73618e+07	973.885	974.057	4367.56	4368.51	-1886.96	-1886.47			4.73618e+07	168.034	168.158	3185.27	3191.93	478.886	478.576		4.73618e+07	973.885	974.23	4367.56	4369.45	-1886.96	-1885.98			4.73618e+07	168.034	168.282	3185.27	3198.61	478.886	478.265		4.73618e+07	973.885	974.576	4367.56	4371.34	-1886.96	-1885.01
4.74869e+07	169.174	169.236	3325.65	3329.18	467.258	467.109		4.74869e+07	979.646	979.821	4422.43	4423.32	-1861.14	-1860.66			4.74869e+07	169.174	169.299	3325.65	3332.72	467.258	466.959		4.74869e+07	979.646	979.997	4422.43	4424.21	-1861.14	-1860.18			4.74869e+07	169.174	169.425	3325.65	3339.8	467.258	466.662		4.74869e+07	979.646	980.347	4422.43	4425.99	-1861.14	-1859.22
4.76119e+07	170.328	170.392	3474.34	3478.09	456.078	455.935		4.76119e+07	985.455	985.632	4475.29	4476.11	-1835.83	-1835.36			4.76119e+07	170.328	170.456	3474.34	3481.84	456.078	455.792		4.76119e+07	985.455	985.81	4475.29	4476.94	-1835.83	-1834.88			4.76119e+07	170.328	170.584	3474.34	3489.36	456.078	455.507		4.76119e+07	985.455	986.166	4475.29	4478.57	-1835.83	-1833.93
4.77369e+07	171.498	171.563	3631.84	3635.82	445.327	445.19		4.77369e+07	991.311	991.491	4525.59	4526.33	-1811.01	-1810.54			4.77369e+07	171.498	171.628	3631.84	3639.79	445.327	445.053		4.77369e+07	991.311	991.672	4525.59	4527.06	-1811.01	-1810.07			4.77369e+07	171.498	171.758	3631.84	3647.77	445.327	444.779		4.77369e+07	991.311	992.032	4525.59	4528.52	-1811.01	-1809.14
4.7862e+07	172.684	172.75	3798.65	3802.86	434.984	434.853		4.7862e+07	997.215	997.398	4572.66	4573.3	-1786.66	-1786.2			4.7862e+07	172.684	172.815	3798.65	3807.08	434.984	434.721		4.7862e+07	997.215	997.581	4572.66	4573.93	-1786.66	-1785.74			4.7862e+07	172.684	172.947	3798.65	3815.53	434.984	434.458		4.7862e+07	997.215	997.947	4572.66	4575.18	-1786.66	-1784.82
4.7987e+07	173.885	173.952	3975.25	3979.71	425.031	424.904		4.7987e+07	1003.17	1003.35	4615.76	4616.27	-1762.78	-1762.33			4.7987e+07	173.885	174.019	3975.25	3984.18	425.031	424.778		4.7987e+07	1003.17	1003.54	4615.76	4616.78	-1762.78	-1761.87			4.7987e+07	173.885	174.153	3975.25	3993.14	425.031	424.525		4.7987e+07	1003.17	1003.91	4615.76	4617.77	-1762.78	-1760.96
4.8112e+07	175.103	175.171	4162.14	4166.87	415.448	415.327		4.8112e+07	1009.17	1009.36	4654.02	4654.38	-1739.35	-1738.9			4.8112e+07	175.103	175.239	4162.14	4171.6	415.448	415.205		4.8112e+07	1009.17	1009.55	4654.02	4654.73	-1739.35	-1738.45			4.8112e+07	175.103	175.375	4162.14	4181.08	415.448	414.963		4.8112e+07	1009.17	1009.93	4654.02	4655.42	-1739.35	-1737.55
4.8237e+07	176.337	176.406	4359.79	4364.79	406.22	406.104		4.8237e+07	1015.23	1015.42	4686.45	4686.63	-1716.35	-1715.91			4.8237e+07	176.337	176.475	4359.79	4369.79	406.22	405.987		4.8237e+07	1015.23	1015.61	4686.45	4686.8	-1716.35	-1715.47			4.8237e+07	176.337	176.613	4359.79	4379.82	406.22	405.754		4.8237e+07	1015.23	1015.99	4686.45	4687.13	-1716.35	-1714.58
4.83621e+07	177.588	177.658	4568.61	4573.89	397.331	397.219		4.83621e+07	1021.33	1021.52	4711.91	4711.88	-1693.78	-1693.34			4.83621e+07	177.588	177.728	4568.61	4579.18	397.331	397.107		4.83621e+07	1021.33	1021.72	4711.91	4711.84	-1693.78	-1692.91			4.83621e+07	177.588	177.868	4568.61	4589.78	397.331	396.883		4.83621e+07	1021.33	1022.11	4711.91	4711.74	-1693.78	-1692.03
4.84871e+07	178.856	178.927	4788.98	4794.55	388.765	388.657		4.84871e+07	1027.49	1027.68	4729.12	4728.84	-1671.62	-1671.19			4.84871e+07	178.856	178.998	4788.98	4800.13	388.765	388.55		4.84871e+07	1027.49	1027.88	4729.12	4728.55	-1671.62	-1670.76			4.84871e+07	178.856	179.141	4788.98	4811.3	388.765	388.335		4.84871e+07	1027.49	1028.27	4729.12	4727.96	-1671.62	-1669.89
4.86121e+07	180.141	180.213	5021.16	5027.03	380.508	380.404		4.86121e+07	1033.69	1033.89	4736.64	4736.07	-1649.86	-1649.43			4.86121e+07	180.141	180.286	5021.16	5032.9	380.508	380.301		4.86121e+07	1033.69	1034.09	4736.64	4735.5	-1649.86	-1649.01			4.86121e+07	180.141	180.431	5021.16	5044.67	380.508	380.095		4.86121e+07	1033.69	1034.49	4736.64	4734.32	-1649.86	-1648.15
4.87372e+07	181.444	181.517	5265.33	5271.5	372.546	372.447		4.87372e+07	1039.96	1040.16	4732.84	4731.94	-1628.49	-1628.07			4.87372e+07	181.444	181.591	5265.33	5277.67	372.546	372.348		4.87372e+07	1039.96	1040.36	4732.84	4731.03	-1628.49	-1627.65			4.87372e+07	181.444	181.738	5265.33	5290.02	372.546	372.15		4.87372e+07	1039.96	1040.77	4732.84	4729.18	-1628.49	-1626.8
4.88622e+07	182.765	182.84	5521.5	5527.95	364.868	364.772		4.88622e+07	1046.27	1046.48	4715.93	4714.65	-1607.49	-1607.08			4.88622e+07	182.765	182.914	5521.5	5534.41	364.868	364.677		4.88622e+07	1046.27	1046.68	4715.93	4713.36	-1607.49	-1606.66			4.88622e+07	182.765	183.064	5521.5	5547.35	364.868	364.487		4.88622e+07	1046.27	1047.09	4715.93	4710.73	-1607.49	-1605.83
4.89872e+07	184.104	184.18	5789.46	5796.2	357.46	357.368		4.89872e+07	1052.64	1052.85	4683.93	4682.21	-1586.87	-1586.46			4.89872e+07	184.104	184.256	5789.46	5802.94	357.46	357.277		4.89872e+07	1052.64	1053.06	4683.93	4680.47	-1586.87	-1586.04			4.89872e+07	184.104	184.409	5789.46	5816.44	357.46	357.094		4.89872e+07	1052.64	1053.48	4683.93	4676.97	-1586.87	-1585.22
4.91123e+07	185.462	185.54	6068.79	6075.79	350.311	350.223		4.91123e+07	1059.07	1059.28	4634.68	4632.46	-1566.6	-1566.19			4.91123e+07	185.462	185.617	6068.79	6082.8	350.311	350.135		4.91123e+07	1059.07	1059.49	4634.68	4630.23	-1566.6	-1565.78			4.91123e+07	185.462	185.772	6068.79	6096.82	350.311	349.96		4.91123e+07	1059.07	1059.91	4634.68	4625.72	-1566.6	-1564.97
4.92373e+07	186.839	186.918	6358.74	6365.98	343.41	343.326		4.92373e+07	1065.55	1065.76	4565.86	4563.08	-1546.67	-1546.27			4.92373e+07	186.839	186.997	6358.74	6373.22	343.41	343.242		4.92373e+07	1065.55	1065.98	4565.86	4560.29	-1546.67	-1545.87			4.92373e+07	186.839	187.154	6358.74	6387.71	343.41	343.074		4.92373e+07	1065.55	1066.41	4565.86	4554.66	-1546.67	-1545.06
4.93623e+07	188.236	188.316	6658.18	6665.62	336.748	336.667		4.93623e+07	1072.09	1072.31	4475.04	4471.64	-1527.09	-1526.69			4.93623e+07	188.236	188.396	6658.18	6673.06	336.748	336.586		4.93623e+07	1072.09	1072.52	4475.04	4468.22	-1527.09	-1526.29			4.93623e+07	188.236	188.556	6658.18	6687.95	336.748	336.425		4.93623e+07	1072.09	1072.96	4475.04	4461.34	-1527.09	-1525.49
4.94874e+07	189.653	189.734	6965.58	6973.16	330.313	330.236		4.94874e+07	1078.68	1078.91	4359.7	4355.61	-1507.83	-1507.43			4.94874e+07	189.653	189.815	6965.58	6980.75	330.313	330.158		4.94874e+07	1078.68	1079.13	4359.7	4351.5	-1507.83	-1507.04			4.94874e+07	189.653	189.977	6965.58	6995.93	330.313	330.003		4.94874e+07	1078.68	1079.57	4359.7	4343.22	-1507.83	-1506.25
4.96124e+07	191.089	191.172	7278.87	7286.54	324.098	324.023		4.96124e+07	1085.34	1085.57	4217.3	4212.46	-1488.89	-1488.5			4.96124e+07	191.089	191.254	7278.87	7294.21	324.098	323.949		4.96124e+07	1085.34	1085.79	4217.3	4207.59	-1488.89	-1488.11			4.96124e+07	191.089	191.419	7278.87	7309.55	324.098	323.801		4.96124e+07	1085.34	1086.24	4217.3	4197.8	-1488.89	-1487.33
4.97374e+07	192.546	192.63	7595.46	7603.14	318.092	318.021		4.97374e+07	1092.06	1092.28	4045.39	4039.73	-1470.25	-1469.87			4.97374e+07	192.546	192.714	7595.46	7610.81	318.092	317.95		4.97374e+07	1092.06	1092.51	4045.39	4034.04	-1470.25	-1469.48			4.97374e+07	192.546	192.882	7595.46	7626.15	318.092	317.807		4.97374e+07	1092.06	1092.97	4045.39	4022.61	-1470.25	-1468.71
4.98625e+07	194.024	194.11	7912.14	7919.72	312.288	312.22		4.98625e+07	1098.83	1099.06	3841.7	3835.17	-1451.92	-1451.54			4.98625e+07	194.024	194.195	7912.14	7927.3	312.288	312.151		4.98625e+07	1098.83	1099.29	3841.7	3828.62	-1451.92	-1451.16			4.98625e+07	194.024	194.366	7912.14	7942.44	312.288	312.015		4.98625e+07	1098.83	1099.76	3841.7	3815.44	-1451.92	-1450.4
4.99875e+07	195.524	195.611	8225.07	8232.46	306.678	306.612		4.99875e+07	1105.67	1105.9	3604.31	3596.87	-1433.88	-1433.51			4.99875e+07	195.524	195.697	8225.07	8239.83	306.678	306.547		4.99875e+07	1105.67	1106.14	3604.31	3589.4	-1433.88	-1433.13			4.99875e+07	195.524	195.871	8225.07	8254.55	306.678	306.416		4.99875e+07	1105.67	1106.61	3604.31	3574.4	-1433.88	-1432.37
5.01125e+07	197.045	197.134	8529.83	8536.89	301.253	301.19		5.01125e+07	1112.57	1112.81	3331.78	3323.4	-1416.13	-1415.76			5.01125e+07	197.045	197.222	8529.83	8543.92	301.253	301.128		5.01125e+07	1112.57	1113.04	3331.78	3314.99	-1416.13	-1415.38			5.01125e+07	197.045	197.398	8529.83	8557.96	301.253	301.002		5.01125e+07	1112.57	1113.52	3331.78	3298.12	-1416.13	-1414.63
5.02375e+07	198.589	198.679	8821.42	8828	296.008	295.947		5.02375e+07	1119.53	1119.77	3023.35	3014.02	-1398.66	-1398.28			5.02375e+07	198.589	198.768	8821.42	8834.56	296.008	295.887		5.02375e+07	1119.53	1120.01	3023.35	3004.68	-1398.66	-1397.91			5.02375e+07	198.589	198.948	8821.42	8847.63	296.008	295.767		5.02375e+07	1119.53	1120.5	3023.35	2985.91	-1398.66	-1397.17
5.03626e+07	200.155	200.246	9094.39	9100.35	290.934	290.876		5.03626e+07	1126.55	1126.8	2679.09	2668.85	-1381.45	-1381.08			5.03626e+07	200.155	200.338	9094.39	9106.28	290.934	290.818		5.03626e+07	1126.55	1127.05	2679.09	2658.58	-1381.45	-1380.71			5.03626e+07	200.155	200.52	9094.39	9118.07	290.934	290.703		5.03626e+07	1126.55	1127.54	2679.09	2637.98	-1381.45	-1379.98
5.04876e+07	201.745	201.837	9343.02	9348.19	286.025	285.97		5.04876e+07	1133.65	1133.9	2300.11	2288.99	-1364.5	-1364.14			5.04876e+07	201.745	201.93	9343.02	9353.34	286.025	285.915		5.04876e+07	1133.65	1134.15	2300.11	2277.85	-1364.5	-1363.77			5.04876e+07	201.745	202.116	9343.02	9363.55	286.025	285.805		5.04876e+07	1133.65	1134.65	2300.11	2255.52	-1364.5	-1363.05
5.06126e+07	203.357	203.452	9561.5	9565.74	281.276	281.223		5.06126e+07	1140.8	1141.06	1888.63	1876.72	-1347.81	-1347.45			5.06126e+07	203.357	203.546	9561.5	9569.95	281.276	281.17		5.06126e+07	1140.8	1141.31	1888.63	1864.8	-1347.81	-1347.09			5.06126e+07	203.357	203.735	9561.5	9578.28	281.276	281.065		5.06126e+07	1140.8	1141.82	1888.63	1840.9	-1347.81	-1346.37
5.07377e+07	204.994	205.09	9744.25	9747.42	276.679	276.629		5.07377e+07	1148.03	1148.28	1448.08	1435.5	-1331.37	-1331.01			5.07377e+07	204.994	205.186	9744.25	9750.55	276.679	276.578		5.07377e+07	1148.03	1148.54	1448.08	1422.9	-1331.37	-1330.66			5.07377e+07	204.994	205.379	9744.25	9756.71	276.679	276.478		5.07377e+07	1148.03	1149.06	1448.08	1397.67	-1331.37	-1329.94
5.08627e+07	206.656	206.754	9886.21	9888.17	272.23	272.182		5.08627e+07	1155.32	1155.58	983.109	969.996	-1315.17	-1314.82			5.08627e+07	206.656	206.851	9886.21	9890.1	272.23	272.134		5.08627e+07	1155.32	1155.84	983.109	956.876	-1315.17	-1314.46			5.08627e+07	206.656	207.047	9886.21	9893.86	272.23	272.038		5.08627e+07	1155.32	1156.36	983.109	930.611	-1315.17	-1313.75
5.09877e+07	208.343	208.442	9983.11	9983.78	267.923	267.877		5.09877e+07	1162.68	1162.95	499.444	485.975	-1299.21	-1298.85			5.09877e+07	208.343	208.541	9983.11	9984.42	267.923	267.831		5.09877e+07	1162.68	1163.21	499.444	472.503	-1299.21	-1298.5			5.09877e+07	208.343	208.74	9983.11	9985.58	267.923	267.74		5.09877e+07	1162.68	1163.74	499.444	445.552	-1299.21	-1297.8
5.11128e+07	210.055	210.156	10031.8	10031.1	263.753	263.709		5.11128e+07	1170.11	1170.38	3.73077	-9.90118	-1283.47	-1283.12			5.11128e+07	210.055	210.257	10031.8	10030.4	263.753	263.665		5.11128e+07	1170.11	1170.65	3.73077	-23.5302	-1283.47	-1282.77			5.11128e+07	210.055	210.459	10031.8	10028.9	263.753	263.578		5.11128e+07	1170.11	1171.19	3.73077	-50.7787	-1283.47	-1282.07
5.12378e+07	211.793	211.896	10030.5	10028.5	259.715	259.673		5.12378e+07	1177.61	1177.89	-496.757	-510.346	-1267.96	-1267.61			5.12378e+07	211.793	211.999	10030.5	10026.4	259.715	259.631		5.12378e+07	1177.61	1178.16	-496.757	-523.928	-1267.96	-1267.26			5.12378e+07	211.793	212.205	10030.5	10022.1	259.715	259.548		5.12378e+07	1177.61	1178.71	-496.757	-551.064	-1267.96	-1266.57
5.13628e+07	213.558	213.662	9978.96	9975.54	255.804	255.764		5.13628e+07	1185.19	1185.47	-994.461	-1007.8	-1252.66	-1252.32			5.13628e+07	213.558	213.767	9978.96	9972.08	255.804	255.724		5.13628e+07	1185.19	1185.74	-994.461	-1021.13	-1252.66	-1251.97			5.13628e+07	213.558	213.977	9978.96	9965.07	255.804	255.645		5.13628e+07	1185.19	1186.3	-994.461	-1047.74	-1252.66	-1251.28
5.14879e+07	215.35	215.456	9878.24	9873.52	252.016	251.978		5.14879e+07	1192.84	1193.12	-1481.92	-1494.81	-1237.58	-1237.24			5.14879e+07	215.35	215.563	9878.24	9868.77	252.016	251.94		5.14879e+07	1192.84	1193.4	-1481.92	-1507.69	-1237.58	-1236.89			5.14879e+07	215.35	215.776	9878.24	9859.17	252.016	251.865		5.14879e+07	1192.84	1193.96	-1481.92	-1533.38	-1237.58	-1236.21
5.16129e+07	217.17	217.278	9731.01	9725.09	248.346	248.31		5.16129e+07	1200.56	1200.84	-1952.11	-1964.38	-1222.7	-1222.36			5.16129e+07	217.17	217.386	9731.01	9719.14	248.346	248.274		5.16129e+07	1200.56	1201.13	-1952.11	-1976.62	-1222.7	-1222.02			5.16129e+07	217.17	217.603	9731.01	9707.15	248.346	248.202		5.16129e+07	1200.56	1201.7	-1952.11	-2001.04	-1222.7	-1221.34
5.17379e+07	219.018	219.128	9541.14	9534.14	244.79	244.756		5.17379e+07	1208.36	1208.65	-2398.82	-2410.3	-1208.02	-1207.68			5.17379e+07	219.018	219.238	9541.14	9527.12	244.79	244.722		5.17379e+07	1208.36	1208.94	-2398.82	-2421.77	-1208.02	-1207.34			5.17379e+07	219.018	219.459	9541.14	9513.01	244.79	244.654		5.17379e+07	1208.36	1209.52	-2398.82	-2444.61	-1208.02	-1206.67
5.1863e+07	220.895	221.007	9313.49	9305.57	241.345	241.313		5.1863e+07	1216.23	1216.53	-2816.83	-2827.42	-1193.54	-1193.2			5.1863e+07	220.895	221.119	9313.49	9297.62	241.345	241.281		5.1863e+07	1216.23	1216.82	-2816.83	-2837.98	-1193.54	-1192.87			5.1863e+07	220.895	221.344	9313.49	9281.68	241.345	241.216		5.1863e+07	1216.23	1217.41	-2816.83	-2859	-1193.54	-1192.2
5.1988e+07	222.801	222.915	9053.6	9044.92	238.007	237.976		5.1988e+07	1224.18	1224.48	-3202.15	-3211.75	-1179.24	-1178.91			5.1988e+07	222.801	223.03	9053.6	9036.22	238.007	237.946		5.1988e+07	1224.18	1224.78	-3202.15	-3221.31	-1179.24	-1178.58			5.1988e+07	222.801	223.259	9053.6	9018.77	238.007	237.885		5.1988e+07	1224.18	1225.38	-3202.15	-3240.35	-1179.24	-1177.91
5.2113e+07	224.738	224.854	8767.4	8758.12	234.771	234.743		5.2113e+07	1232.22	1232.52	-3552	-3560.55	-1165.13	-1164.8			5.2113e+07	224.738	224.97	8767.4	8748.82	234.771	234.714		5.2113e+07	1232.22	1232.83	-3552	-3569.08	-1165.13	-1164.47			5.2113e+07	224.738	225.204	8767.4	8730.2	234.771	234.656		5.2113e+07	1232.22	1233.44	-3552	-3586.02	-1165.13	-1163.81
5.2238e+07	226.705	226.824	8460.85	8451.14	231.636	231.609		5.2238e+07	1240.33	1240.64	-3864.83	-3872.31	-1151.21	-1150.88			5.2238e+07	226.705	226.942	8460.85	8441.41	231.636	231.582		5.2238e+07	1240.33	1240.95	-3864.83	-3879.77	-1151.21	-1150.55			5.2238e+07	226.705	227.18	8460.85	8421.95	231.636	231.527		5.2238e+07	1240.33	1241.57	-3864.83	-3894.59	-1151.21	-1149.89
5.23631e+07	228.704	228.825	8139.74	8129.75	228.596	228.571		5.23631e+07	1248.52	1248.84	-4140.19	-4146.62	-1137.45	-1137.13			5.23631e+07	228.704	228.946	8139.74	8119.75	228.596	228.545		5.23631e+07	1248.52	1249.15	-4140.19	-4153.02	-1137.45	-1136.8			5.23631e+07	228.704	229.187	8139.74	8099.75	228.596	228.495		5.23631e+07	1248.52	1249.78	-4140.19	-4165.74	-1137.45	-1136.15
5.24881e+07	230.735	230.858	7809.46	7799.33	225.65	225.626		5.24881e+07	1256.8	1257.12	-4378.62	-4384.02	-1123.87	-1123.55			5.24881e+07	230.735	230.981	7809.46	7789.2	225.65	225.602		5.24881e+07	1256.8	1257.44	-4378.62	-4389.4	-1123.87	-1123.22			5.24881e+07	230.735	231.227	7809.46	7768.94	225.65	225.555		5.24881e+07	1256.8	1258.08	-4378.62	-4400.07	-1123.87	-1122.57
5.26131e+07	232.799	232.924	7474.85	7464.7	222.794	222.772		5.26131e+07	1265.16	1265.49	-4581.42	-4585.84	-1110.46	-1110.14			5.26131e+07	232.799	233.05	7474.85	7454.56	222.794	222.75		5.26131e+07	1265.16	1265.81	-4581.42	-4590.25	-1110.46	-1109.81			5.26131e+07	232.799	233.3	7474.85	7434.3	222.794	222.705		5.26131e+07	1265.16	1266.46	-4581.42	-4598.97	-1110.46	-1109.17
5.27382e+07	234.897	235.024	7140.12	7130.07	220.026	220.005		5.27382e+07	1273.61	1273.94	-4750.48	-4754	-1097.21	-1096.89			5.27382e+07	234.897	235.152	7140.12	7120.03	220.026	219.984		5.27382e+07	1273.61	1274.27	-4750.48	-4757.49	-1097.21	-1096.56			5.27382e+07	234.897	235.407	7140.12	7099.97	220.026	219.943		5.27382e+07	1273.61	1274.93	-4750.48	-4764.4	-1097.21	-1095.92
5.28632e+07	237.029	237.159	6808.86	6798.99	217.342	217.322		5.28632e+07	1282.15	1282.48	-4888.15	-4890.82	-1084.12	-1083.8			5.28632e+07	237.029	237.288	6808.86	6789.13	217.342	217.303		5.28632e+07	1282.15	1282.82	-4888.15	-4893.47	-1084.12	-1083.48			5.28632e+07	237.029	237.548	6808.86	6769.44	217.342	217.265		5.28632e+07	1282.15	1283.49	-4888.15	-4898.7	-1084.12	-1082.84
5.29882e+07	239.196	239.328	6483.96	6474.35	214.739	214.722		5.29882e+07	1290.77	1291.11	-4996.98	-4998.89	-1071.18	-1070.86			5.29882e+07	239.196	239.46	6483.96	6464.74	214.739	214.704		5.29882e+07	1290.77	1291.45	-4996.98	-5000.78	-1071.18	-1070.54			5.29882e+07	239.196	239.725	6483.96	6445.56	214.739	214.668		5.29882e+07	1290.77	1292.13	-4996.98	-5004.49	-1071.18	-1069.9
5.31133e+07	241.399	241.533	6167.74	6158.43	212.217	212.2		5.31133e+07	1299.49	1299.83	-5079.69	-5080.91	-1058.39	-1058.07			5.31133e+07	241.399	241.668	6167.74	6149.13	212.217	212.184		5.31133e+07	1299.49	1300.18	-5079.69	-5082.11	-1058.39	-1057.76			5.31133e+07	241.399	241.938	6167.74	6130.57	212.217	212.151		5.31133e+07	1299.49	1300.87	-5079.69	-5084.46	-1058.39	-1057.12
5.32383e+07	243.638	243.775	5861.94	5852.97	209.771	209.756		5.32383e+07	1308.29	1308.64	-5138.99	-5139.6	-1045.75	-1045.43			5.32383e+07	243.638	243.913	5861.94	5844.02	209.771	209.741		5.32383e+07	1308.29	1308.99	-5138.99	-5140.19	-1045.75	-1045.12			5.32383e+07	243.638	244.188	5861.94	5826.15	209.771	209.711		5.32383e+07	1308.29	1309.7	-5138.99	-5141.34	-1045.75	-1044.49
5.33633e+07	245.915	246.055	5567.82	5559.22	207.4	207.386		5.33633e+07	1317.19	1317.55	-5177.54	-5177.61	-1033.25	-1032.94			5.33633e+07	245.915	246.195	5567.82	5550.64	207.4	207.372		5.33633e+07	1317.19	1317.9	-5177.54	-5177.67	-1033.25	-1032.62			5.33633e+07	245.915	246.475	5567.82	5533.52	207.4	207.345		5.33633e+07	1317.19	1318.62	-5177.54	-5177.74	-1033.25	-1031.99
5.34884e+07	248.231	248.373	5286.22	5278.01	205.101	205.088		5.34884e+07	1326.18	1326.55	-5197.85	-5197.45	-1020.89	-1020.58			5.34884e+07	248.231	248.516	5286.22	5269.82	205.101	205.076		5.34884e+07	1326.18	1326.91	-5197.85	-5197.05	-1020.89	-1020.27			5.34884e+07	248.231	248.801	5286.22	5253.47	205.101	205.052		5.34884e+07	1326.18	1327.63	-5197.85	-5196.2	-1020.89	-1019.64
5.36134e+07	250.585	250.731	5017.63	5009.82	202.872	202.861		5.36134e+07	1335.27	1335.64	-5202.29	-5201.49	-1008.67	-1008.36			5.36134e+07	250.585	250.876	5017.63	5002.02	202.872	202.85		5.36134e+07	1335.27	1336.01	-5202.29	-5200.68	-1008.67	-1008.05			5.36134e+07	250.585	251.167	5017.63	4986.46	202.872	202.829		5.36134e+07	1335.27	1336.75	-5202.29	-5199.03	-1008.67	-1007.42
5.37384e+07	252.98	253.128	4762.26	4754.84	200.712	200.702		5.37384e+07	1344.46	1344.84	-5193.02	-5191.87	-996.58	-996.269			5.37384e+07	252.98	253.276	4762.26	4747.44	200.712	200.692		5.37384e+07	1344.46	1345.21	-5193.02	-5190.72	-996.58	-995.958			5.37384e+07	252.98	253.573	4762.26	4732.67	200.712	200.673		5.37384e+07	1344.46	1345.96	-5193.02	-5188.39	-996.58	-995.336
5.38635e+07	255.416	255.567	4520.09	4513.06	198.617	198.609		5.38635e+07	1353.75	1354.13	-5172.02	-5170.58	-984.619	-984.309			5.38635e+07	255.416	255.718	4520.09	4506.05	198.617	198.601		5.38635e+07	1353.75	1354.51	-5172.02	-5169.14	-984.619	-983.999			5.38635e+07	255.416	256.02	4520.09	4492.06	198.617	198.584		5.38635e+07	1353.75	1355.27	-5172.02	-5166.23	-984.619	-983.379
5.39885e+07	257.894	258.048	4290.92	4284.27	196.587	196.58		5.39885e+07	1363.14	1363.53	-5141.06	-5139.38	-972.783	-972.474			5.39885e+07	257.894	258.202	4290.92	4277.64	196.587	196.573		5.39885e+07	1363.14	1363.91	-5141.06	-5137.69	-972.783	-972.166			5.39885e+07	257.894	258.51	4290.92	4264.41	196.587	196.559		5.39885e+07	1363.14	1364.69	-5141.06	-5134.29	-972.783	-971.548
5.41135e+07	260.415	260.572	4074.42	4068.14	194.62	194.614		5.41135e+07	1372.63	1373.02	-5101.73	-5099.84	-961.071	-960.763			5.41135e+07	260.415	260.729	4074.42	4061.88	194.62	194.608		5.41135e+07	1372.63	1373.42	-5101.73	-5097.95	-961.071	-960.455			5.41135e+07	260.415	261.043	4074.42	4049.39	194.62	194.597		5.41135e+07	1372.63	1374.2	-5101.73	-5094.15	-961.071	-959.839
5.42385e+07	262.98	263.14	3870.17	3864.25	192.713	192.709		5.42385e+07	1382.23	1382.63	-5055.41	-5053.35	-949.478	-949.171			5.42385e+07	262.98	263.3	3870.17	3858.34	192.713	192.704		5.42385e+07	1382.23	1383.03	-5055.41	-5051.29	-949.478	-948.864			5.42385e+07	262.98	263.62	3870.17	3846.56	192.713	192.695		5.42385e+07	1382.23	1383.83	-5055.41	-5047.16	-949.478	-948.25
5.43636e+07	265.59	265.753	3677.67	3672.09	190.866	190.862		5.43636e+07	1391.93	1392.34	-5003.33	-5001.14	-938.002	-937.695			5.43636e+07	265.59	265.916	3677.67	3666.52	190.866	190.859		5.43636e+07	1391.93	1392.74	-5003.33	-4998.95	-938.002	-937.389			5.43636e+07	265.59	266.243	3677.67	3655.41	190.866	190.852		5.43636e+07	1391.93	1393.56	-5003.33	-4994.55	-938.002	-936.777
5.44886e+07	268.246	268.413	3496.39	3491.13	189.075	189.073		5.44886e+07	1401.75	1402.16	-4946.58	-4944.28	-926.639	-926.333			5.44886e+07	268.246	268.579	3496.39	3485.89	189.075	189.071		5.44886e+07	1401.75	1402.57	-4946.58	-4941.97	-926.639	-926.028			5.44886e+07	268.246	268.912	3496.39	3475.42	189.075	189.067		5.44886e+07	1401.75	1403.4	-4946.58	-4937.36	-926.639	-925.417
5.46136e+07	270.95	271.119	3325.77	3320.82	187.341	187.34		5.46136e+07	1411.67	1412.09	-4886.06	-4883.68	-915.387	-915.082			5.46136e+07	270.95	271.289	3325.77	3315.88	187.341	187.339		5.46136e+07	1411.67	1412.51	-4886.06	-4881.29	-915.387	-914.778			5.46136e+07	270.95	271.629	3325.77	3306.02	187.341	187.337		5.46136e+07	1411.67	1413.35	-4886.06	-4876.52	-915.387	-914.168
5.47387e+07	273.702	273.875	3165.24	3160.58	185.661	185.661		5.47387e+07	1421.7	1422.13	-4822.6	-4820.15	-904.243	-903.939			5.47387e+07	273.702	274.048	3165.24	3155.93	185.661	185.661		5.47387e+07	1421.7	1422.56	-4822.6	-4817.71	-904.243	-903.635			5.47387e+07	273.702	274.394	3165.24	3146.65	185.661	185.662		5.47387e+07	1421.7	1423.41	-4822.6	-4812.81	-904.243	-903.027
5.48637e+07	276.503	276.68	3014.24	3009.85	184.034	184.035		5.48637e+07	1431.85	1432.29	-4756.88	-4754.39	-893.205	-892.901			5.48637e+07	276.503	276.856	3014.24	3005.46	184.034	184.036		5.48637e+07	1431.85	1432.72	-4756.88	-4751.9	-893.205	-892.598			5.48637e+07	276.503	277.21	3014.24	2996.73	184.034	184.039		5.48637e+07	1431.85	1433.59	-4756.88	-4746.91	-893.205	-891.991
5.49887e+07	279.356	279.536	2872.19	2868.06	182.458	182.461		5.49887e+07	1442.12	1442.56	-4689.5	-4686.98	-882.268	-881.966			5.49887e+07	279.356	279.716	2872.19	2863.93	182.458	182.463		5.49887e+07	1442.12	1443	-4689.5	-4684.46	-882.268	-881.663			5.49887e+07	279.356	280.077	2872.19	2855.71	182.458	182.468		5.49887e+07	1442.12	1443.88	-4689.5	-4679.42	-882.268	-881.057
5.51138e+07	282.26	282.444	2738.57	2734.68	180.933	180.937		5.51138e+07	1452.5	1452.95	-4620.97	-4618.43	-871.432	-871.13			5.51138e+07	282.26	282.628	2738.57	2730.8	180.933	180.94		5.51138e+07	1452.5	1453.4	-4620.97	-4615.89	-871.432	-870.828			5.51138e+07	282.26	282.996	2738.57	2723.05	180.933	180.948		5.51138e+07	1452.5	1454.3	-4620.97	-4610.81	-871.432	-870.223
5.52388e+07	285.218	285.405	2612.86	2609.19	179.457	179.462		5.52388e+07	1463.01	1463.46	-4551.71	-4549.16	-860.694	-860.392			5.52388e+07	285.218	285.593	2612.86	2605.53	179.457	179.466		5.52388e+07	1463.01	1463.92	-4551.71	-4546.62	-860.694	-860.09			5.52388e+07	285.218	285.968	2612.86	2598.23	179.457	179.476		5.52388e+07	1463.01	1464.83	-4551.71	-4541.53	-860.694	-859.486
5.53638e+07	288.23	288.422	2494.54	2491.09	178.029	178.034		5.53638e+07	1473.64	1474.1	-4482.09	-4479.55	-850.05	-849.748			5.53638e+07	288.23	288.613	2494.54	2487.64	178.029	178.04		5.53638e+07	1473.64	1474.56	-4482.09	-4477.01	-850.05	-849.447			5.53638e+07	288.23	288.996	2494.54	2480.76	178.029	178.052		5.53638e+07	1473.64	1475.49	-4482.09	-4471.93	-850.05	-848.844
5.54889e+07	291.299	291.494	2383.16	2379.91	176.647	176.654		5.54889e+07	1484.39	1484.86	-4412.42	-4409.89	-839.499	-839.198			5.54889e+07	291.299	291.689	2383.16	2376.65	176.647	176.661		5.54889e+07	1484.39	1485.33	-4412.42	-4407.36	-839.499	-838.896			5.54889e+07	291.299	292.081	2383.16	2370.17	176.647	176.675		5.54889e+07	1484.39	1486.28	-4412.42	-4402.3	-839.499	-838.294
5.56139e+07	294.425	294.624	2278.27	2275.2	175.31	175.319		5.56139e+07	1495.27	1495.75	-4342.95	-4340.44	-829.038	-828.737			5.56139e+07	294.425	294.823	2278.27	2272.13	175.31	175.327		5.56139e+07	1495.27	1496.23	-4342.95	-4337.92	-829.038	-828.436			5.56139e+07	294.425	295.223	2278.27	2266.01	175.31	175.343		5.56139e+07	1495.27	1497.19	-4342.95	-4332.9	-829.038	-827.834
5.57389e+07	297.61	297.813	2179.44	2176.54	174.019	174.028		5.57389e+07	1506.28	1506.77	-4273.91	-4271.42	-818.665	-818.364			5.57389e+07	297.61	298.017	2179.44	2173.64	174.019	174.037		5.57389e+07	1506.28	1507.26	-4273.91	-4268.92	-818.665	-818.063			5.57389e+07	297.61	298.425	2179.44	2167.87	174.019	174.055		5.57389e+07	1506.28	1508.23	-4273.91	-4263.94	-818.665	-817.461
5.5864e+07	300.855	301.063	2086.27	2083.54	172.77	172.78		5.5864e+07	1517.43	1517.92	-4205.46	-4202.99	-808.377	-808.076			5.5864e+07	300.855	301.271	2086.27	2080.8	172.77	172.79		5.5864e+07	1517.43	1518.42	-4205.46	-4200.53	-808.377	-807.776			5.5864e+07	300.855	301.687	2086.27	2075.35	172.77	172.811		5.5864e+07	1517.43	1519.41	-4205.46	-4195.6	-808.377	-807.174
5.5989e+07	304.162	304.374	1998.41	1995.82	171.564	171.575		5.5989e+07	1528.7	1529.21	-4137.76	-4135.32	-798.172	-797.872			5.5989e+07	304.162	304.587	1998.41	1993.24	171.564	171.586		5.5989e+07	1528.7	1529.71	-4137.76	-4132.88	-798.172	-797.571			5.5989e+07	304.162	305.012	1998.41	1988.09	171.564	171.609		5.5989e+07	1528.7	1530.72	-4137.76	-4128.02	-798.172	-796.97
5.6114e+07	307.533	307.75	1915.49	1913.05	170.399	170.411		5.6114e+07	1540.12	1540.63	-4070.92	-4068.51	-788.049	-787.749			5.6114e+07	307.533	307.967	1915.49	1910.61	170.399	170.424		5.6114e+07	1540.12	1541.14	-4070.92	-4066.11	-788.049	-787.448			5.6114e+07	307.533	308.401	1915.49	1905.75	170.399	170.449		5.6114e+07	1540.12	1542.17	-4070.92	-4061.31	-788.049	-786.847
5.6239e+07	310.969	311.191	1837.21	1834.9	169.275	169.288		5.6239e+07	1551.67	1552.19	-4005.03	-4002.66	-778.005	-777.704			5.6239e+07	310.969	311.412	1837.21	1832.59	169.275	169.302		5.6239e+07	1551.67	1552.71	-4005.03	-4000.3	-778.005	-777.404			5.6239e+07	310.969	311.856	1837.21	1827.99	169.275	169.329		5.6239e+07	1551.67	1553.76	-4005.03	-3995.57	-778.005	-776.803
5.63641e+07	314.473	314.699	1763.25	1761.06	168.19	168.205		5.63641e+07	1563.37	1563.9	-3940.18	-3937.85	-768.037	-767.737			5.63641e+07	314.473	314.925	1763.25	1758.88	168.19	168.219		5.63641e+07	1563.37	1564.43	-3940.18	-3935.52	-768.037	-767.437			5.63641e+07	314.473	315.378	1763.25	1754.52	168.19	168.248		5.63641e+07	1563.37	1565.49	-3940.18	-3930.87	-768.037	-766.836
5.64891e+07	318.045	318.276	1693.33	1691.26	167.144	167.16		5.64891e+07	1575.21	1575.75	-3876.43	-3874.13	-758.145	-757.844			5.64891e+07	318.045	318.507	1693.33	1689.2	167.144	167.175		5.64891e+07	1575.21	1576.29	-3876.43	-3871.84	-758.145	-757.544			5.64891e+07	318.045	318.97	1693.33	1685.07	167.144	167.206		5.64891e+07	1575.21	1577.37	-3876.43	-3867.26	-758.145	-756.943
5.66141e+07	321.687	321.923	1627.2	1625.24	166.136	166.153		5.66141e+07	1587.2	1587.75	-3813.81	-3811.55	-748.325	-748.025			5.66141e+07	321.687	322.159	1627.2	1623.28	166.136	166.169		5.66141e+07	1587.2	1588.3	-3813.81	-3809.3	-748.325	-747.724			5.66141e+07	321.687	322.633	1627.2	1619.38	166.136	166.203		5.66141e+07	1587.2	1589.4	-3813.81	-3804.8	-748.325	-747.123
5.67392e+07	325.402	325.643	1564.62	1562.76	165.165	165.183		5.67392e+07	1599.34	1599.9	-3752.35	-3750.14	-738.577	-738.276			5.67392e+07	325.402	325.885	1564.62	1560.9	165.165	165.2		5.67392e+07	1599.34	1600.46	-3752.35	-3747.92	-738.577	-737.975			5.67392e+07	325.402	326.369	1564.62	1557.2	165.165	165.236		5.67392e+07	1599.34	1601.58	-3752.35	-3743.5	-738.577	-737.373
5.68642e+07	329.192	329.438	1505.34	1503.58	164.231	164.249		5.68642e+07	1611.64	1612.2	-3692.09	-3689.92	-728.897	-728.596			5.68642e+07	329.192	329.685	1505.34	1501.82	164.231	164.268		5.68642e+07	1611.64	1612.77	-3692.09	-3687.74	-728.897	-728.295			5.68642e+07	329.192	330.18	1505.34	1498.31	164.231	164.306		5.68642e+07	1611.64	1613.91	-3692.09	-3683.4	-728.897	-727.693
5.69892e+07	333.058	333.31	1449.17	1447.5	163.332	163.351		5.69892e+07	1624.09	1624.66	-3633.03	-3630.9	-719.284	-718.983			5.69892e+07	333.058	333.562	1449.17	1445.83	163.332	163.371		5.69892e+07	1624.09	1625.24	-3633.03	-3628.76	-719.284	-718.681			5.69892e+07	333.058	334.068	1449.17	1442.49	163.332	163.411		5.69892e+07	1624.09	1626.4	-3633.03	-3624.5	-719.284	-718.079
5.71143e+07	337.002	337.26	1395.91	1394.32	162.468	162.489		5.71143e+07	1636.7	1637.29	-3575.18	-3573.09	-709.737	-709.435			5.71143e+07	337.002	337.518	1395.91	1392.74	162.468	162.509		5.71143e+07	1636.7	1637.87	-3575.18	-3570.99	-709.737	-709.133			5.71143e+07	337.002	338.035	1395.91	1389.57	162.468	162.551		5.71143e+07	1636.7	1639.05	-3575.18	-3566.81	-709.737	-708.53
5.72393e+07	341.028	341.291	1345.38	1343.87	161.638	161.66		5.72393e+07	1649.47	1650.07	-3518.54	-3516.48	-700.252	-699.95			5.72393e+07	341.028	341.555	1345.38	1342.36	161.638	161.682		5.72393e+07	1649.47	1650.67	-3518.54	-3514.43	-700.252	-699.648			5.72393e+07	341.028	342.084	1345.38	1339.35	161.638	161.726		5.72393e+07	1649.47	1651.87	-3518.54	-3510.32	-700.252	-699.044
5.73643e+07	345.136	345.406	1297.41	1295.97	160.842	160.865		5.73643e+07	1662.41	1663.02	-3463.1	-3461.08	-690.83	-690.527			5.73643e+07	345.136	345.675	1297.41	1294.54	160.842	160.888		5.73643e+07	1662.41	1663.63	-3463.1	-3459.07	-690.83	-690.225			5.73643e+07	345.136	346.216	1297.41	1291.68	160.842	160.934		5.73643e+07	1662.41	1664.85	-3463.1	-3455.04	-690.83	-689.62
5.74894e+07	349.33	349.605	1251.83	1250.47	160.079	160.103		5.74894e+07	1675.52	1676.14	-3408.85	-3406.87	-681.467	-681.164			5.74894e+07	349.33	349.881	1251.83	1249.1	160.079	160.127		5.74894e+07	1675.52	1676.76	-3408.85	-3404.89	-681.467	-680.861			5.74894e+07	349.33	350.434	1251.83	1246.38	160.079	160.175		5.74894e+07	1675.52	1678.01	-3408.85	-3400.94	-681.467	-680.255
5.76144e+07	353.611	353.893	1208.52	1207.21	159.349	159.374		5.76144e+07	1688.8	1689.44	-3355.78	-3353.84	-672.163	-671.859			5.76144e+07	353.611	354.175	1208.52	1205.92	159.349	159.399		5.76144e+07	1688.8	1690.07	-3355.78	-3351.9	-672.163	-671.556			5.76144e+07	353.611	354.741	1208.52	1203.33	159.349	159.449		5.76144e+07	1688.8	1691.33	-3355.78	-3348.03	-672.163	-670.949
5.77394e+07	357.983	358.271	1167.32	1166.08	158.65	158.676		5.77394e+07	1702.26	1702.91	-3303.87	-3301.97	-662.915	-662.611			5.77394e+07	357.983	358.56	1167.32	1164.84	158.65	158.702		5.77394e+07	1702.26	1703.55	-3303.87	-3300.07	-662.915	-662.307			5.77394e+07	357.983	359.139	1167.32	1162.37	158.65	158.755		5.77394e+07	1702.26	1704.84	-3303.87	-3296.27	-662.915	-661.698
5.78645e+07	362.447	362.742	1128.11	1126.93	157.983	158.01		5.78645e+07	1715.9	1716.56	-3253.11	-3251.24	-653.721	-653.417			5.78645e+07	362.447	363.038	1128.11	1125.75	157.983	158.037		5.78645e+07	1715.9	1717.21	-3253.11	-3249.38	-653.721	-653.112			5.78645e+07	362.447	363.63	1128.11	1123.4	157.983	158.092		5.78645e+07	1715.9	1718.52	-3253.11	-3245.65	-653.721	-652.502
5.79895e+07	367.007	367.309	1090.78	1089.65	157.347	157.375		5.79895e+07	1729.72	1730.39	-3203.47	-3201.64	-644.581	-644.276			5.79895e+07	367.007	367.612	1090.78	1088.53	157.347	157.403		5.79895e+07	1729.72	1731.06	-3203.47	-3199.81	-644.581	-643.97			5.79895e+07	367.007	368.218	1090.78	1086.28	157.347	157.459		5.79895e+07	1729.72	1732.39	-3203.47	-3196.15	-644.581	-643.36
5.81145e+07	371.665	371.975	1055.21	1054.13	156.74	156.77		5.81145e+07	1743.73	1744.41	-3154.93	-3153.13	-635.492	-635.186			5.81145e+07	371.665	372.284	1055.21	1053.06	156.74	156.799		5.81145e+07	1743.73	1745.09	-3154.93	-3151.34	-635.492	-634.88			5.81145e+07	371.665	372.904	1055.21	1050.92	156.74	156.858		5.81145e+07	1743.73	1746.45	-3154.93	-3147.75	-635.492	-634.268
5.82395e+07	376.425	376.741	1021.3	1020.27	156.164	156.194		5.82395e+07	1757.94	1758.63	-3107.46	-3105.7	-626.453	-626.147			5.82395e+07	376.425	377.058	1021.3	1019.25	156.164	156.225		5.82395e+07	1757.94	1759.32	-3107.46	-3103.94	-626.453	-625.84			5.82395e+07	376.425	377.693	1021.3	1017.21	156.164	156.286		5.82395e+07	1757.94	1760.71	-3107.46	-3100.43	-626.453	-625.226
5.83646e+07	381.288	381.612	988.958	987.98	155.617	155.649		5.83646e+07	1772.33	1773.04	-3061.06	-3059.33	-617.463	-617.155			5.83646e+07	381.288	381.937	988.958	987.002	155.617	155.68		5.83646e+07	1772.33	1773.74	-3061.06	-3057.6	-617.463	-616.848			5.83646e+07	381.288	382.587	988.958	985.052	155.617	155.743		5.83646e+07	1772.33	1775.15	-3061.06	-3054.15	-617.463	-616.232
5.84896e+07	386.258	386.59	958.094	957.159	155.1	155.132		5.84896e+07	1786.93	1787.65	-3015.68	-3013.98	-608.519	-608.211			5.84896e+07	386.258	386.923	958.094	956.225	155.1	155.164		5.84896e+07	1786.93	1788.36	-3015.68	-3012.29	-608.519	-607.902			5.84896e+07	386.258	387.589	958.094	954.362	155.1	155.23		5.84896e+07	1786.93	1789.8	-3015.68	-3008.9	-608.519	-607.285
5.86146e+07	391.339	391.679	928.624	927.73	154.61	154.644		5.86146e+07	1801.73	1802.46	-2971.3	-2969.64	-599.621	-599.312			5.86146e+07	391.339	392.02	928.624	926.837	154.61	154.677		5.86146e+07	1801.73	1803.19	-2971.3	-2967.98	-599.621	-599.002			5.86146e+07	391.339	392.702	928.624	925.056	154.61	154.745		5.86146e+07	1801.73	1804.66	-2971.3	-2964.66	-599.621	-598.383
5.87397e+07	396.534	396.882	900.47	899.615	154.149	154.184		5.87397e+07	1816.74	1817.48	-2927.91	-2926.28	-590.767	-590.456			5.87397e+07	396.534	397.231	900.47	898.761	154.149	154.219		5.87397e+07	1816.74	1818.23	-2927.91	-2924.65	-590.767	-590.146			5.87397e+07	396.534	397.93	900.47	897.057	154.149	154.288		5.87397e+07	1816.74	1819.72	-2927.91	-2921.39	-590.767	-589.525
5.88647e+07	401.846	402.203	873.559	872.74	153.716	153.752		5.88647e+07	1831.96	1832.72	-2885.47	-2883.87	-581.954	-581.643			5.88647e+07	401.846	402.56	873.559	871.923	153.716	153.788		5.88647e+07	1831.96	1833.48	-2885.47	-2882.27	-581.954	-581.332			5.88647e+07	401.846	403.276	873.559	870.293	153.716	153.859		5.88647e+07	1831.96	1835	-2885.47	-2879.07	-581.954	-580.708
5.89897e+07	407.278	407.644	847.823	847.04	153.31	153.347		5.89897e+07	1847.4	1848.17	-2843.97	-2842.39	-573.183	-572.871			5.89897e+07	407.278	408.01	847.823	846.258	153.31	153.384		5.89897e+07	1847.4	1848.94	-2843.97	-2840.82	-573.183	-572.558			5.89897e+07	407.278	408.744	847.823	844.697	153.31	153.458		5.89897e+07	1847.4	1850.49	-2843.97	-2837.68	-573.183	-571.933
5.91148e+07	412.835	413.21	823.199	822.449	152.932	152.97		5.91148e+07	1863.06	1863.84	-2803.36	-2801.82	-564.451	-564.138			5.91148e+07	412.835	413.585	823.199	821.7	152.932	153.008		5.91148e+07	1863.06	1864.63	-2803.36	-2800.28	-564.451	-563.824			5.91148e+07	412.835	414.337	823.199	820.205	152.932	153.084		5.91148e+07	1863.06	1866.21	-2803.36	-2797.2	-564.451	-563.196
5.92398e+07	418.521	418.905	799.628	798.909	152.58	152.619		5.92398e+07	1878.94	1879.74	-2763.64	-2762.13	-555.757	-555.442			5.92398e+07	418.521	419.289	799.628	798.191	152.58	152.658		5.92398e+07	1878.94	1880.55	-2763.64	-2760.61	-555.757	-555.128			5.92398e+07	418.521	420.06	799.628	796.759	152.58	152.736		5.92398e+07	1878.94	1882.16	-2763.64	-2757.59	-555.757	-554.498
5.93648e+07	424.338	424.732	777.053	776.364	152.255	152.295		5.93648e+07	1895.06	1895.88	-2724.78	-2723.29	-547.1	-546.784			5.93648e+07	424.338	425.127	777.053	775.676	152.255	152.335		5.93648e+07	1895.06	1896.7	-2724.78	-2721.81	-547.1	-546.468			5.93648e+07	424.338	425.917	777.053	774.303	152.255	152.416		5.93648e+07	1895.06	1898.33	-2724.78	-2718.83	-547.1	-545.836
5.94899e+07	430.292	430.696	755.423	754.762	151.956	151.997		5.94899e+07	1911.41	1912.25	-2686.75	-2685.29	-538.478	-538.161			5.94899e+07	430.292	431.101	755.423	754.102	151.956	152.038		5.94899e+07	1911.41	1913.08	-2686.75	-2683.83	-538.478	-537.843			5.94899e+07	430.292	431.912	755.423	752.786	151.956	152.121		5.94899e+07	1911.41	1914.75	-2686.75	-2680.91	-538.478	-537.208
5.96149e+07	436.387	436.802	734.687	734.054	151.682	151.725		5.96149e+07	1928.01	1928.86	-2649.53	-2648.1	-529.89	-529.571			5.96149e+07	436.387	437.217	734.687	733.421	151.682	151.768		5.96149e+07	1928.01	1929.71	-2649.53	-2646.66	-529.89	-529.252			5.96149e+07	436.387	438.048	734.687	732.158	151.682	151.853		5.96149e+07	1928.01	1931.41	-2649.53	-2643.8	-529.89	-528.615
5.97399e+07	442.628	443.053	714.801	714.193	151.435	151.479		5.97399e+07	1944.85	1945.72	-2613.1	-2611.69	-521.334	-521.014			5.97399e+07	442.628	443.478	714.801	713.586	151.435	151.523		5.97399e+07	1944.85	1946.59	-2613.1	-2610.28	-521.334	-520.694			5.97399e+07	442.628	444.332	714.801	712.374	151.435	151.61		5.97399e+07	1944.85	1948.32	-2613.1	-2607.46	-521.334	-520.054
5.9865e+07	449.018	449.454	695.722	695.138	151.213	151.258		5.9865e+07	1961.95	1962.83	-2577.44	-2576.05	-512.809	-512.488			5.9865e+07	449.018	449.891	695.722	694.555	151.213	151.303		5.9865e+07	1961.95	1963.72	-2577.44	-2574.67	-512.809	-512.167			5.9865e+07	449.018	450.766	695.722	693.391	151.213	151.393		5.9865e+07	1961.95	1965.49	-2577.44	-2571.9	-512.809	-511.523
5.999e+07	455.564	456.011	677.408	676.847	151.017	151.063		5.999e+07	1979.3	1980.2	-2542.52	-2541.15	-504.315	-503.992			5.999e+07	455.564	456.459	677.408	676.287	151.017	151.109		5.999e+07	1979.3	1981.1	-2542.52	-2539.79	-504.315	-503.669			5.999e+07	455.564	457.358	677.408	675.169	151.017	151.201		5.999e+07	1979.3	1982.91	-2542.52	-2537.07	-504.315	-503.023
6.0115e+07	462.269	462.729	659.821	659.282	150.845	150.892		6.0115e+07	1996.92	1997.84	-2508.32	-2506.98	-495.849	-495.524			6.0115e+07	462.269	463.189	659.821	658.744	150.845	150.94		6.0115e+07	1996.92	1998.76	-2508.32	-2505.64	-495.849	-495.2			6.0115e+07	462.269	464.111	659.821	657.671	150.845	151.035		6.0115e+07	1996.92	2000.6	-2508.32	-2502.96	-495.849	-494.55
6.02401e+07	469.14	469.612	642.926	642.408	150.699	150.747		6.02401e+07	2014.81	2015.75	-2474.82	-2473.51	-487.41	-487.084			6.02401e+07	469.14	470.084	642.926	641.891	150.699	150.796		6.02401e+07	2014.81	2016.69	-2474.82	-2472.19	-487.41	-486.757			6.02401e+07	469.14	471.031	642.926	640.859	150.699	150.893		6.02401e+07	2014.81	2018.56	-2474.82	-2469.56	-487.41	-486.105
6.03651e+07	476.182	476.666	626.689	626.191	150.577	150.626		6.03651e+07	2032.98	2033.93	-2442.01	-2440.71	-478.997	-478.669			6.03651e+07	476.182	477.151	626.689	625.694	150.577	150.676		6.03651e+07	2032.98	2034.89	-2442.01	-2439.42	-478.997	-478.341			6.03651e+07	476.182	478.123	626.689	624.702	150.577	150.776		6.03651e+07	2032.98	2036.8	-2442.01	-2436.83	-478.997	-477.685
6.04901e+07	483.4	483.897	611.078	610.599	150.479	150.53		6.04901e+07	2051.43	2052.4	-2409.86	-2408.58	-470.608	-470.279			6.04901e+07	483.4	484.395	611.078	610.121	150.479	150.581		6.04901e+07	2051.43	2053.38	-2409.86	-2407.31	-470.608	-469.949			6.04901e+07	483.4	485.394	611.078	609.168	150.479	150.684		6.04901e+07	2051.43	2055.33	-2409.86	-2404.76	-470.608	-469.29
6.06151e+07	490.801	491.312	596.063	595.603	150.407	150.459		6.06151e+07	2070.17	2071.16	-2378.35	-2377.1	-462.243	-461.912			6.06151e+07	490.801	491.823	596.063	595.143	150.407	150.511		6.06151e+07	2070.17	2072.15	-2378.35	-2375.84	-462.243	-461.581			6.06151e+07	490.801	492.849	596.063	594.226	150.407	150.616		6.06151e+07	2070.17	2074.15	-2378.35	-2373.34	-462.243	-460.918
6.07402e+07	498.39	498.915	581.616	581.173	150.358	150.412		6.07402e+07	2089.2	2090.21	-2347.47	-2346.23	-453.901	-453.568			6.07402e+07	498.39	499.441	581.616	580.731	150.358	150.465		6.07402e+07	2089.2	2091.23	-2347.47	-2345	-453.901	-453.234			6.07402e+07	498.39	500.495	581.616	579.848	150.358	150.573		6.07402e+07	2089.2	2093.26	-2347.47	-2342.53	-453.901	-452.568
6.08652e+07	506.175	506.715	567.711	567.285	150.334	150.388		6.08652e+07	2108.54	2109.57	-2317.19	-2315.98	-445.579	-445.244			6.08652e+07	506.175	507.255	567.711	566.859	150.334	150.443		6.08652e+07	2108.54	2110.61	-2317.19	-2314.76	-445.579	-444.909			6.08652e+07	506.175	508.338	567.711	566.009	150.334	150.554		6.08652e+07	2108.54	2112.68	-2317.19	-2312.33	-445.579	-444.238
6.09902e+07	514.162	514.717	554.322	553.912	150.333	150.39		6.09902e+07	2128.19	2129.24	-2287.51	-2286.31	-437.276	-436.939			6.09902e+07	514.162	515.272	554.322	553.502	150.333	150.446		6.09902e+07	2128.19	2130.3	-2287.51	-2285.11	-437.276	-436.603			6.09902e+07	514.162	516.386	554.322	552.684	150.333	150.559		6.09902e+07	2128.19	2132.42	-2287.51	-2282.72	-437.276	-435.928
6.11153e+07	522.359	522.929	541.426	541.03	150.357	150.415		6.11153e+07	2148.16	2149.23	-2258.4	-2257.22	-428.992	-428.654			6.11153e+07	522.359	523.5	541.426	540.636	150.357	150.472		6.11153e+07	2148.16	2150.31	-2258.4	-2256.04	-428.992	-428.315			6.11153e+07	522.359	524.645	541.426	539.848	150.357	150.588		6.11153e+07	2148.16	2152.47	-2258.4	-2253.68	-428.992	-427.637
6.12403e+07	530.772	531.358	528.999	528.619	150.405	150.464		6.12403e+07	2168.45	2169.55	-2229.84	-2228.68	-420.726	-420.385			6.12403e+07	530.772	531.945	528.999	528.239	150.405	150.523		6.12403e+07	2168.45	2170.65	-2229.84	-2227.52	-420.726	-420.044			6.12403e+07	530.772	533.123	528.999	527.48	150.405	150.641		6.12403e+07	2168.45	2172.85	-2229.84	-2225.2	-420.726	-419.362
6.13653e+07	539.409	540.012	517.022	516.656	150.476	150.537		6.13653e+07	2189.07	2190.2	-2201.83	-2200.68	-412.475	-412.132			6.13653e+07	539.409	540.616	517.022	516.289	150.476	150.597		6.13653e+07	2189.07	2191.32	-2201.83	-2199.54	-412.475	-411.789			6.13653e+07	539.409	541.828	517.022	515.559	150.476	150.718		6.13653e+07	2189.07	2193.57	-2201.83	-2197.25	-412.475	-411.102
6.14904e+07	548.278	548.899	505.474	505.121	150.572	150.634		6.14904e+07	2210.04	2211.19	-2174.34	-2173.21	-404.239	-403.894			6.14904e+07	548.278	549.521	505.474	504.768	150.572	150.695		6.14904e+07	2210.04	2212.33	-2174.34	-2172.08	-404.239	-403.549			6.14904e+07	548.278	550.767	505.474	504.064	150.572	150.819		6.14904e+07	2210.04	2214.63	-2174.34	-2169.83	-404.239	-402.858
6.16154e+07	557.389	558.028	494.336	493.996	150.691	150.754		6.16154e+07	2231.36	2232.53	-2147.36	-2146.25	-396.016	-395.669			6.16154e+07	557.389	558.668	494.336	493.656	150.691	150.817		6.16154e+07	2231.36	2233.7	-2147.36	-2145.13	-396.016	-395.322			6.16154e+07	557.389	559.95	494.336	492.977	150.691	150.944		6.16154e+07	2231.36	2236.04	-2147.36	-2142.91	-396.016	-394.626
6.17404e+07	566.749	567.407	483.591	483.262	150.834	150.899		6.17404e+07	2253.04	2254.23	-2120.88	-2119.78	-387.806	-387.457			6.17404e+07	566.749	568.065	483.591	482.935	150.834	150.963		6.17404e+07	2253.04	2255.43	-2120.88	-2118.68	-387.806	-387.107			6.17404e+07	566.749	569.386	483.591	482.28	150.834	151.093		6.17404e+07	2253.04	2257.82	-2120.88	-2116.49	-387.806	-386.407
6.18655e+07	576.368	577.045	473.22	472.904	151.001	151.067		6.18655e+07	2275.08	2276.3	-2094.88	-2093.8	-379.607	-379.255			6.18655e+07	576.368	577.723	473.22	472.588	151.001	151.133		6.18655e+07	2275.08	2277.52	-2094.88	-2092.71	-379.607	-378.903			6.18655e+07	576.368	579.083	473.22	471.957	151.001	151.266		6.18655e+07	2275.08	2279.96	-2094.88	-2090.55	-379.607	-378.198
6.19905e+07	586.256	586.953	463.209	462.904	151.192	151.259		6.19905e+07	2297.5	2298.75	-2069.35	-2068.28	-371.418	-371.064			6.19905e+07	586.256	587.652	463.209	462.599	151.192	151.327		6.19905e+07	2297.5	2299.99	-2069.35	-2067.21	-371.418	-370.709			6.19905e+07	586.256	589.052	463.209	461.991	151.192	151.463		6.19905e+07	2297.5	2302.49	-2069.35	-2065.08	-371.418	-369.999
6.21155e+07	596.422	597.141	453.542	453.248	151.407	151.476		6.21155e+07	2320.31	2321.58	-2044.27	-2043.22	-363.238	-362.881			6.21155e+07	596.422	597.86	453.542	452.954	151.407	151.545		6.21155e+07	2320.31	2322.85	-2044.27	-2042.17	-363.238	-362.524			6.21155e+07	596.422	599.303	453.542	452.367	151.407	151.683		6.21155e+07	2320.31	2325.4	-2044.27	-2040.06	-363.238	-361.809
6.22406e+07	606.878	607.618	444.204	443.92	151.645	151.716		6.22406e+07	2343.51	2344.81	-2019.64	-2018.6	-355.065	-354.705			6.22406e+07	606.878	608.36	444.204	443.637	151.645	151.786		6.22406e+07	2343.51	2346.11	-2019.64	-2017.56	-355.065	-354.346			6.22406e+07	606.878	609.846	444.204	443.071	151.645	151.928		6.22406e+07	2343.51	2348.71	-2019.64	-2015.49	-355.065	-353.626
6.23656e+07	617.634	618.397	435.182	434.908	151.908	151.98		6.23656e+07	2367.12	2368.44	-1995.44	-1994.41	-346.898	-346.536			6.23656e+07	617.634	619.161	435.182	434.635	151.908	152.052		6.23656e+07	2367.12	2369.77	-1995.44	-1993.39	-346.898	-346.174			6.23656e+07	617.634	620.693	435.182	434.089	151.908	152.197		6.23656e+07	2367.12	2372.43	-1995.44	-1991.34	-346.898	-345.449
6.24906e+07	628.702	629.488	426.463	426.199	152.194	152.268		6.24906e+07	2391.14	2392.5	-1971.65	-1970.64	-338.737	-338.372			6.24906e+07	628.702	630.276	426.463	425.935	152.194	152.342		6.24906e+07	2391.14	2393.85	-1971.65	-1969.63	-338.737	-338.007			6.24906e+07	628.702	631.856	426.463	425.409	152.194	152.49		6.24906e+07	2391.14	2396.57	-1971.65	-1967.61	-338.737	-337.277
6.26156e+07	640.094	640.905	418.034	417.78	152.505	152.58		6.26156e+07	2415.59	2416.97	-1948.28	-1947.28	-330.58	-330.212			6.26156e+07	640.094	641.717	418.034	417.525	152.505	152.656		6.26156e+07	2415.59	2418.36	-1948.28	-1946.28	-330.58	-329.844			6.26156e+07	640.094	643.347	418.034	417.017	152.505	152.807		6.26156e+07	2415.59	2421.14	-1948.28	-1944.28	-330.58	-329.108
6.27407e+07	651.823	652.659	409.885	409.639	152.839	152.917		6.27407e+07	2440.48	2441.89	-1925.3	-1924.31	-322.425	-322.055			6.27407e+07	651.823	653.497	409.885	409.393	152.839	152.994		6.27407e+07	2440.48	2443.31	-1925.3	-1923.32	-322.425	-321.684			6.27407e+07	651.823	655.178	409.885	408.903	152.839	153.149		6.27407e+07	2440.48	2446.15	-1925.3	-1921.35	-322.425	-320.942
6.28657e+07	663.902	664.765	402.002	401.765	153.199	153.277		6.28657e+07	2465.81	2467.26	-1902.7	-1901.73	-314.272	-313.899			6.28657e+07	663.902	665.63	402.002	401.528	153.199	153.356		6.28657e+07	2465.81	2468.71	-1902.7	-1900.75	-314.272	-313.525			6.28657e+07	663.902	667.365	402.002	401.055	153.199	153.515		6.28657e+07	2465.81	2471.61	-1902.7	-1898.81	-314.272	-312.777
6.29907e+07	676.345	677.236	394.377	394.148	153.582	153.663		6.29907e+07	2491.61	2493.09	-1880.48	-1879.52	-306.119	-305.743			6.29907e+07	676.345	678.129	394.377	393.919	153.582	153.744		6.29907e+07	2491.61	2494.57	-1880.48	-1878.56	-306.119	-305.366			6.29907e+07	676.345	679.919	394.377	393.463	153.582	153.905		6.29907e+07	2491.61	2497.54	-1880.48	-1876.63	-306.119	-304.613
6.31158e+07	689.168	690.088	386.998	386.777	153.991	154.073		6.31158e+07	2517.88	2519.39	-1858.62	-1857.67	-297.966	-297.586			6.31158e+07	689.168	691.009	386.998	386.557	153.991	154.155		6.31158e+07	2517.88	2520.9	-1858.62	-1856.72	-297.966	-297.207			6.31158e+07	689.168	692.858	386.998	386.116	153.991	154.321		6.31158e+07	2517.88	2523.94	-1858.62	-1854.82	-297.966	-296.447
6.32408e+07	702.385	703.335	379.857	379.644	154.424	154.508		6.32408e+07	2544.63	2546.18	-1837.12	-1836.18	-289.81	-289.428			6.32408e+07	702.385	704.287	379.857	379.431	154.424	154.592		6.32408e+07	2544.63	2547.73	-1837.12	-1835.24	-289.81	-289.045			6.32408e+07	702.385	706.196	379.857	379.006	154.424	154.761		6.32408e+07	2544.63	2550.83	-1837.12	-1833.36	-289.81	-288.279
6.33658e+07	716.013	716.995	372.944	372.738	154.882	154.967		6.33658e+07	2571.88	2573.47	-1815.97	-1815.04	-281.651	-281.266			6.33658e+07	716.013	717.978	372.944	372.533	154.882	155.054		6.33658e+07	2571.88	2575.05	-1815.97	-1814.11	-281.651	-280.88			6.33658e+07	716.013	719.95	372.944	372.122	154.882	155.226		6.33658e+07	2571.88	2578.22	-1815.97	-1812.25	-281.651	-280.107
6.34909e+07	730.069	731.083	366.25	366.052	155.365	155.452		6.34909e+07	2599.65	2601.26	-1795.15	-1794.23	-273.488	-273.099			6.34909e+07	730.069	732.1	366.25	365.853	155.365	155.54		6.34909e+07	2599.65	2602.88	-1795.15	-1793.31	-273.488	-272.71			6.34909e+07	730.069	734.138	366.25	365.458	155.365	155.717		6.34909e+07	2599.65	2606.12	-1795.15	-1791.47	-273.488	-271.931
6.36159e+07	744.572	745.62	359.768	359.576	155.873	155.963		6.36159e+07	2627.93	2629.59	-1774.66	-1773.75	-265.319	-264.927			6.36159e+07	744.572	746.67	359.768	359.385	155.873	156.053		6.36159e+07	2627.93	2631.24	-1774.66	-1772.84	-265.319	-264.534			6.36159e+07	744.572	748.777	359.768	359.003	155.873	156.233		6.36159e+07	2627.93	2634.56	-1774.66	-1771.02	-265.319	-263.748
6.37409e+07	759.539	760.623	353.489	353.304	156.407	156.499		6.37409e+07	2656.76	2658.45	-1754.48	-1753.58	-257.143	-256.747			6.37409e+07	759.539	761.709	353.489	353.119	156.407	156.59		6.37409e+07	2656.76	2660.14	-1754.48	-1752.68	-257.143	-256.351			6.37409e+07	759.539	763.888	353.489	352.751	156.407	156.775		6.37409e+07	2656.76	2663.54	-1754.48	-1750.89	-257.143	-255.558
6.3866e+07	774.991	776.112	347.405	347.227	156.967	157.06		6.3866e+07	2686.14	2687.87	-1734.62	-1733.73	-248.96	-248.56			6.3866e+07	774.991	777.236	347.405	347.049	156.967	157.154		6.3866e+07	2686.14	2689.6	-1734.62	-1732.84	-248.96	-248.16			6.3866e+07	774.991	779.49	347.405	346.693	156.967	157.342		6.3866e+07	2686.14	2693.07	-1734.62	-1731.06	-248.96	-247.36
6.3991e+07	790.949	792.109	341.51	341.338	157.552	157.648		6.3991e+07	2716.08	2717.85	-1715.05	-1714.17	-240.766	-240.363			6.3991e+07	790.949	793.272	341.51	341.166	157.552	157.744		6.3991e+07	2716.08	2719.62	-1715.05	-1713.29	-240.766	-239.96			6.3991e+07	790.949	795.604	341.51	340.823	157.552	157.936		6.3991e+07	2716.08	2723.18	-1715.05	-1711.53	-240.766	-239.153
6.4116e+07	807.436	808.637	335.797	335.631	158.165	158.262		6.4116e+07	2746.61	2748.42	-1695.78	-1694.91	-232.562	-232.156			6.4116e+07	807.436	809.84	335.797	335.465	158.165	158.36		6.4116e+07	2746.61	2750.23	-1695.78	-1694.04	-232.562	-231.749			6.4116e+07	807.436	812.254	335.797	335.134	158.165	158.557		6.4116e+07	2746.61	2753.87	-1695.78	-1692.3	-232.562	-230.934
6.42411e+07	824.474	825.717	330.259	330.098	158.803	158.903		6.42411e+07	2777.74	2779.59	-1676.8	-1675.94	-224.347	-223.936			6.42411e+07	824.474	826.963	330.259	329.938	158.803	159.003		6.42411e+07	2777.74	2781.45	-1676.8	-1675.08	-224.347	-223.525			6.42411e+07	824.474	829.463	330.259	329.619	158.803	159.204		6.42411e+07	2777.74	2785.16	-1676.8	-1673.35	-224.347	-222.703
6.43661e+07	842.089	843.376	324.889	324.735	159.469	159.571		6.43661e+07	2809.48	2811.37	-1658.1	-1657.24	-216.118	-215.704			6.43661e+07	842.089	844.667	324.889	324.581	159.469	159.673		6.43661e+07	2809.48	2813.27	-1658.1	-1656.39	-216.118	-215.289			6.43661e+07	842.089	847.256	324.889	324.273	159.469	159.878		6.43661e+07	2809.48	2817.08	-1658.1	-1654.68	-216.118	-214.459
6.44911e+07	860.305	861.639	319.683	319.534	160.162	160.266		6.44911e+07	2841.85	2843.79	-1639.66	-1638.82	-207.875	-207.456			6.44911e+07	860.305	862.977	319.683	319.385	160.162	160.371		6.44911e+07	2841.85	2845.74	-1639.66	-1637.97	-207.875	-207.038			6.44911e+07	860.305	865.66	319.683	319.088	160.162	160.58		6.44911e+07	2841.85	2849.63	-1639.66	-1636.28	-207.875	-206.199
6.46161e+07	879.152	880.535	314.634	314.49	160.882	160.989		6.46161e+07	2874.87	2876.86	-1621.5	-1620.66	-199.616	-199.194			6.46161e+07	879.152	881.921	314.634	314.347	160.882	161.095		6.46161e+07	2874.87	2878.85	-1621.5	-1619.82	-199.616	-198.771			6.46161e+07	879.152	884.702	314.634	314.061	160.882	161.31		6.46161e+07	2874.87	2882.84	-1621.5	-1618.14	-199.616	-197.924
6.47412e+07	898.657	900.091	309.736	309.598	161.63	161.739		6.47412e+07	2908.56	2910.59	-1603.58	-1602.75	-191.34	-190.914			6.47412e+07	898.657	901.528	309.736	309.46	161.63	161.848		6.47412e+07	2908.56	2912.63	-1603.58	-1601.92	-191.34	-190.487			6.47412e+07	898.657	904.413	309.736	309.184	161.63	162.067		6.47412e+07	2908.56	2916.71	-1603.58	-1600.26	-191.34	-189.632
6.48662e+07	918.852	920.339	304.985	304.852	162.407	162.518		6.48662e+07	2942.93	2945.01	-1585.92	-1585.1	-183.047	-182.616			6.48662e+07	918.852	921.83	304.985	304.719	162.407	162.63		6.48662e+07	2942.93	2947.1	-1585.92	-1584.28	-183.047	-182.184			6.48662e+07	918.852	924.823	304.985	304.453	162.407	162.853		6.48662e+07	2942.93	2951.28	-1585.92	-1582.63	-183.047	-181.321
6.49912e+07	939.769	941.312	300.376	300.247	163.212	163.326		6.49912e+07	2978	2980.14	-1568.51	-1567.69	-174.733	-174.298			6.49912e+07	939.769	942.859	300.376	300.119	163.212	163.44		6.49912e+07	2978	2982.28	-1568.51	-1566.88	-174.733	-173.862			6.49912e+07	939.769	945.965	300.376	299.863	163.212	163.669		6.49912e+07	2978	2986.56	-1568.51	-1565.25	-174.733	-172.99
6.51163e+07	961.442	963.044	295.903	295.779	164.047	164.163		6.51163e+07	3013.8	3015.99	-1551.33	-1550.52	-166.399	-165.959			6.51163e+07	961.442	964.65	295.903	295.656	164.047	164.279		6.51163e+07	3013.8	3018.18	-1551.33	-1549.71	-166.399	-165.519			6.51163e+07	961.442	967.874	295.903	295.41	164.047	164.513		6.51163e+07	3013.8	3022.56	-1551.33	-1548.1	-166.399	-164.638
6.52413e+07	983.907	985.571	291.562	291.443	164.911	165.03		6.52413e+07	3050.34	3052.58	-1534.39	-1533.58	-158.042	-157.598			6.52413e+07	983.907	987.239	291.562	291.325	164.911	165.149		6.52413e+07	3050.34	3054.82	-1534.39	-1532.78	-158.042	-157.153			6.52413e+07	983.907	990.588	291.562	291.088	164.911	165.387		6.52413e+07	3050.34	3059.31	-1534.39	-1531.18	-158.042	-156.263
6.53663e+07	1007.2	1008.93	287.35	287.235	165.805	165.926		6.53663e+07	3087.64	3089.93	-1517.67	-1516.87	-149.662	-149.213			6.53663e+07	1007.2	1010.67	287.35	287.121	165.805	166.048		6.53663e+07	3087.64	3092.23	-1517.67	-1516.08	-149.662	-148.764			6.53663e+07	1007.2	1014.15	287.35	286.893	165.805	166.292		6.53663e+07	3087.64	3096.83	-1517.67	-1514.49	-149.662	-147.864
6.54914e+07	1031.37	1033.17	283.261	283.151	166.729	166.853		6.54914e+07	3125.72	3128.07	-1501.17	-1500.38	-141.257	-140.803			6.54914e+07	1031.37	1034.97	283.261	283.041	166.729	166.978		6.54914e+07	3125.72	3130.43	-1501.17	-1499.59	-141.257	-140.349			6.54914e+07	1031.37	1038.59	283.261	282.822	166.729	167.227		6.54914e+07	3125.72	3135.14	-1501.17	-1498.02	-141.257	-139.44
6.56164e+07	1056.46	1058.33	279.291	279.186	167.685	167.812		6.56164e+07	3164.61	3167.02	-1484.89	-1484.11	-132.826	-132.367			6.56164e+07	1056.46	1060.2	279.291	279.08	167.685	167.939		6.56164e+07	3164.61	3169.43	-1484.89	-1483.32	-132.826	-131.908			6.56164e+07	1056.46	1063.96	279.291	278.869	167.685	168.194		6.56164e+07	3164.61	3174.26	-1484.89	-1481.76	-132.826	-130.989
6.57414e+07	1082.5	1084.45	275.438	275.336	168.672	168.802		6.57414e+07	3204.32	3206.79	-1468.81	-1468.04	-124.367	-123.903			6.57414e+07	1082.5	1086.4	275.438	275.235	168.672	168.932		6.57414e+07	3204.32	3209.26	-1468.81	-1467.26	-124.367	-123.439			6.57414e+07	1082.5	1090.31	275.438	275.032	168.672	169.192		6.57414e+07	3204.32	3214.21	-1468.81	-1465.71	-124.367	-122.51
6.58665e+07	1109.56	1111.58	271.696	271.599	169.691	169.824		6.58665e+07	3244.88	3247.41	-1452.95	-1452.18	-115.879	-115.41			6.58665e+07	1109.56	1113.61	271.696	271.501	169.691	169.957		6.58665e+07	3244.88	3249.94	-1452.95	-1451.41	-115.879	-114.941			6.58665e+07	1109.56	1117.68	271.696	271.307	169.691	170.223		6.58665e+07	3244.88	3255.01	-1452.95	-1449.86	-115.879	-114.001
6.59915e+07	1137.68	1139.78	268.064	267.97	170.743	170.879		6.59915e+07	3286.31	3288.9	-1437.28	-1436.51	-107.36	-106.886			6.59915e+07	1137.68	1141.89	268.064	267.877	170.743	171.014		6.59915e+07	3286.31	3291.49	-1437.28	-1435.75	-107.36	-106.411			6.59915e+07	1137.68	1146.13	268.064	267.69	170.743	171.287		6.59915e+07	3286.31	3296.69	-1437.28	-1434.22	-107.36	-105.461
6.61165e+07	1166.91	1169.1	264.536	264.446	171.828	171.967		6.61165e+07	3328.63	3331.29	-1421.8	-1421.04	-98.8091	-98.3295			6.61165e+07	1166.91	1171.3	264.536	264.357	171.828	172.106		6.61165e+07	3328.63	3333.94	-1421.8	-1420.28	-98.8091	-97.8496			6.61165e+07	1166.91	1175.72	264.536	264.178	171.828	172.384		6.61165e+07	3328.63	3339.27	-1421.8	-1418.77	-98.8091	-96.8888
6.62416e+07	1197.32	1199.6	261.11	261.024	172.947	173.089		6.62416e+07	3371.87	3374.59	-1406.52	-1405.76	-90.2247	-89.7396			6.62416e+07	1197.32	1201.9	261.11	260.939	172.947	173.231		6.62416e+07	3371.87	3377.31	-1406.52	-1405.01	-90.2247	-89.2542			6.62416e+07	1197.32	1206.5	261.11	260.767	172.947	173.515		6.62416e+07	3371.87	3382.77	-1406.52	-1403.5	-90.2247	-88.2824
6.63666e+07	1228.96	1231.35	257.784	257.701	174.101	174.246		6.63666e+07	3416.05	3418.83	-1391.42	-1390.67	-81.6052	-81.1146			6.63666e+07	1228.96	1233.74	257.784	257.619	174.101	174.391		6.63666e+07	3416.05	3421.62	-1391.42	-1389.92	-81.6052	-80.6236			6.63666e+07	1228.96	1238.54	257.784	257.455	174.101	174.682		6.63666e+07	3416.05	3427.21	-1391.42	-1388.42	-81.6052	-79.6404
6.64916e+07	1261.92	1264.4	254.553	254.474	175.29	175.438		6.64916e+07	3461.19	3464.04	-1376.5	-1375.75	-72.9492	-72.4528			6.64916e+07	1261.92	1266.9	254.553	254.396	175.29	175.586		6.64916e+07	3461.19	3466.9	-1376.5	-1375.01	-72.9492	-71.956			6.64916e+07	1261.92	1271.9	254.553	254.239	175.29	175.884		6.64916e+07	3461.19	3472.63	-1376.5	-1373.52	-72.9492	-70.9613
6.66166e+07	1296.24	1298.84	251.415	251.34	176.515	176.666		6.66166e+07	3507.31	3510.24	-1361.75	-1361.01	-64.2551	-63.7528			6.66166e+07	1296.24	1301.44	251.415	251.265	176.515	176.818		6.66166e+07	3507.31	3513.17	-1361.75	-1360.27	-64.2551	-63.2501			6.66166e+07	1296.24	1306.67	251.415	251.115	176.515	177.123		6.66166e+07	3507.31	3519.04	-1361.75	-1358.8	-64.2551	-62.2436
6.67417e+07	1332.01	1334.72	248.367	248.296	177.776	177.931		6.67417e+07	3554.45	3557.45	-1347.18	-1346.45	-55.5212	-55.0129			6.67417e+07	1332.01	1337.44	248.367	248.224	177.776	178.087		6.67417e+07	3554.45	3560.45	-1347.18	-1345.71	-55.5212	-54.5042			6.67417e+07	1332.01	1342.9	248.367	248.081	177.776	178.398		6.67417e+07	3554.45	3566.46	-1347.18	-1344.24	-55.5212	-53.4855
6.68667e+07	1369.32	1372.15	245.407	245.339	179.075	179.234		6.68667e+07	3602.62	3605.69	-1332.78	-1332.04	-46.7461	-46.2316			6.68667e+07	1369.32	1374.99	245.407	245.271	179.075	179.393		6.68667e+07	3602.62	3608.76	-1332.78	-1331.31	-46.7461	-45.7167			6.68667e+07	1369.32	1380.69	245.407	245.135	179.075	179.711		6.68667e+07	3602.62	3614.93	-1332.78	-1329.86	-46.7461	-44.6857
6.69917e+07	1408.24	1411.2	242.533	242.467	180.413	180.575		6.69917e+07	3651.84	3654.99	-1318.53	-1317.81	-37.928	-37.4072			6.69917e+07	1408.24	1414.16	242.533	242.403	180.413	180.738		6.69917e+07	3651.84	3658.14	-1318.53	-1317.08	-37.928	-36.8859			6.69917e+07	1408.24	1420.13	242.533	242.273	180.413	181.064		6.69917e+07	3651.84	3664.46	-1318.53	-1315.63	-37.928	-35.8422
6.71168e+07	1448.86	1451.96	239.74	239.679	181.789	181.955		6.71168e+07	3702.15	3705.38	-1304.45	-1303.73	-29.0652	-28.538			6.71168e+07	1448.86	1455.06	239.74	239.617	181.789	182.122		6.71168e+07	3702.15	3708.6	-1304.45	-1303.01	-29.0652	-28.0103			6.71168e+07	1448.86	1461.3	239.74	239.494	181.789	182.455		6.71168e+07	3702.15	3715.08	-1304.45	-1301.56	-29.0652	-26.9536
6.72418e+07	1491.29	1494.53	237.029	236.97	183.206	183.376		6.72418e+07	3753.56	3756.86	-1290.52	-1289.8	-20.1562	-19.6224			6.72418e+07	1491.29	1497.78	237.029	236.911	183.206	183.546		6.72418e+07	3753.56	3760.17	-1290.52	-1289.09	-20.1562	-19.0881			6.72418e+07	1491.29	1504.3	237.029	236.795	183.206	183.888		6.72418e+07	3753.56	3766.8	-1290.52	-1287.65	-20.1562	-18.0181
6.73668e+07	1535.63	1539.02	234.395	234.339	184.664	184.838		6.73668e+07	3806.1	3809.48	-1276.75	-1276.03	-11.1992	-10.6586			6.73668e+07	1535.63	1542.42	234.395	234.284	184.664	185.012		6.73668e+07	3806.1	3812.87	-1276.75	-1275.32	-11.1992	-10.1175			6.73668e+07	1535.63	1549.25	234.395	234.173	184.664	185.361		6.73668e+07	3806.1	3819.66	-1276.75	-1273.89	-11.1992	-9.03399
6.74919e+07	1581.99	1585.54	231.837	231.784	186.164	186.342		6.74919e+07	3859.78	3863.24	-1263.12	-1262.41	-2.19242	-1.64487			6.74919e+07	1581.99	1589.1	231.837	231.732	186.164	186.52		6.74919e+07	3859.78	3866.71	-1263.12	-1261.7	-2.19242	-1.09686			6.74919e+07	1581.99	1596.26	231.837	231.627	186.164	186.877		6.74919e+07	3859.78	3873.67	-1263.12	-1260.28	-2.19242	0.000558605
6.76169e+07	1630.49	1634.21	229.353	229.303	187.706	187.888		6.76169e+07	3914.62	3918.17	-1249.63	-1248.93	6.86593	7.42056			6.76169e+07	1630.49	1637.94	229.353	229.254	187.706	188.071		6.76169e+07	3914.62	3921.73	-1249.63	-1248.22	6.86593	7.97566			6.76169e+07	1630.49	1645.44	229.353	229.155	187.706	188.437		6.76169e+07	3914.62	3928.85	-1249.63	-1246.81	6.86593	9.08732
6.77419e+07	1681.25	1685.15	226.941	226.894	189.293	189.479		6.77419e+07	3970.65	3974.29	-1236.29	-1235.58	15.9777	16.5395			6.77419e+07	1681.25	1689.07	226.941	226.847	189.293	189.666		6.77419e+07	3970.65	3977.93	-1236.29	-1234.88	15.9777	17.1019			6.77419e+07	1681.25	1696.94	226.941	226.755	189.293	190.041		6.77419e+07	3970.65	3985.21	-1236.29	-1233.48	15.9777	18.2281
6.7867e+07	1734.42	1738.51	224.598	224.555	190.925	191.116		6.7867e+07	4027.88	4031.6	-1223.08	-1222.38	25.1446	25.7139			6.7867e+07	1734.42	1742.62	224.598	224.511	190.925	191.307		6.7867e+07	4027.88	4035.32	-1223.08	-1221.68	25.1446	26.2837			6.7867e+07	1734.42	1750.88	224.598	224.424	190.925	191.691		6.7867e+07	4027.88	4042.78	-1223.08	-1220.28	25.1446	27.4248
6.7992e+07	1790.13	1794.43	222.324	222.283	192.603	192.798		6.7992e+07	4086.33	4090.13	-1210.01	-1209.31	34.3687	34.9456			6.7992e+07	1790.13	1798.74	222.324	222.243	192.603	192.994		6.7992e+07	4086.33	4093.94	-1210.01	-1208.61	34.3687	35.523			6.7992e+07	1790.13	1807.41	222.324	222.161	192.603	193.387		6.7992e+07	4086.33	4101.57	-1210.01	-1207.22	34.3687	36.6794
6.8117e+07	1848.56	1853.07	220.116	220.078	194.328	194.528		6.8117e+07	4145.99	4149.88	-1197.06	-1196.37	43.6518	44.2365			6.8117e+07	1848.56	1857.6	220.116	220.04	194.328	194.729		6.8117e+07	4145.99	4153.77	-1197.06	-1195.68	43.6518	44.8217			6.8117e+07	1848.56	1866.71	220.116	219.965	194.328	195.131		6.8117e+07	4145.99	4161.58	-1197.06	-1194.29	43.6518	45.9938
6.82421e+07	1909.85	1914.6	217.973	217.938	196.102	196.307		6.82421e+07	4206.88	4210.86	-1184.25	-1183.56	52.996	53.5887			6.82421e+07	1909.85	1919.36	217.973	217.903	196.102	196.513		6.82421e+07	4206.88	4214.84	-1184.25	-1182.87	52.996	54.1818			6.82421e+07	1909.85	1928.93	217.973	217.833	196.102	196.925		6.82421e+07	4206.88	4222.81	-1184.25	-1181.49	52.996	55.3699
6.83671e+07	1974.2	1979.19	215.893	215.86	197.926	198.136		6.83671e+07	4269.01	4273.07	-1171.56	-1170.87	62.4032	63.004			6.83671e+07	1974.2	1984.2	215.893	215.828	197.926	198.347		6.83671e+07	4269.01	4277.14	-1171.56	-1170.18	62.4032	63.6054			6.83671e+07	1974.2	1994.27	215.893	215.763	197.926	198.769		6.83671e+07	4269.01	4285.28	-1171.56	-1168.81	62.4032	64.8098
6.84921e+07	2041.8	2047.05	213.874	213.844	199.801	200.017		6.84921e+07	4332.36	4336.51	-1158.99	-1158.3	71.8756	72.4847			6.84921e+07	2041.8	2052.32	213.874	213.814	199.801	200.232		6.84921e+07	4332.36	4340.66	-1158.99	-1157.62	71.8756	73.0945			6.84921e+07	2041.8	2062.92	213.874	213.755	199.801	200.665		6.84921e+07	4332.36	4348.97	-1158.99	-1156.25	71.8756	74.3157
6.86171e+07	2112.85	2118.38	211.915	211.888	201.729	201.95		6.86171e+07	4396.93	4401.16	-1146.53	-1145.85	81.4152	82.0328			6.86171e+07	2112.85	2123.93	211.915	211.86	201.729	202.171		6.86171e+07	4396.93	4405.39	-1146.53	-1145.17	81.4152	82.6511			6.86171e+07	2112.85	2135.09	211.915	211.807	201.729	202.615		6.86171e+07	4396.93	4413.87	-1146.53	-1143.8	81.4152	83.8895
6.87422e+07	2187.58	2193.4	210.015	209.99	203.711	203.937		6.87422e+07	4462.7	4467.01	-1134.2	-1133.52	91.0241	91.6505			6.87422e+07	2187.58	2199.25	210.015	209.965	203.711	204.164		6.87422e+07	4462.7	4471.32	-1134.2	-1132.84	91.0241	92.2776			6.87422e+07	2187.58	2211.01	210.015	209.916	203.711	204.619		6.87422e+07	4462.7	4479.96	-1134.2	-1131.48	91.0241	93.5336
6.88672e+07	2266.22	2272.36	208.171	208.149	205.749	205.981		6.88672e+07	4529.65	4534.03	-1121.97	-1121.29	100.705	101.34			6.88672e+07	2266.22	2278.53	208.171	208.127	205.749	206.213		6.88672e+07	4529.65	4538.43	-1121.97	-1120.61	100.705	101.976			6.88672e+07	2266.22	2290.93	208.171	208.083	205.749	206.679		6.88672e+07	4529.65	4547.22	-1121.97	-1119.26	100.705	103.25
6.89922e+07	2349.03	2355.51	206.383	206.364	207.844	208.081		6.89922e+07	4597.73	4602.19	-1109.86	-1109.18	110.459	111.104			6.89922e+07	2349.03	2362.02	206.383	206.344	207.844	208.32		6.89922e+07	4597.73	4606.66	-1109.86	-1108.5	110.459	111.749			6.89922e+07	2349.03	2375.1	206.383	206.306	207.844	208.798		6.89922e+07	4597.73	4615.59	-1109.86	-1107.15	110.459	113.041
6.91173e+07	2436.29	2443.13	204.65	204.633	209.998	210.241		6.91173e+07	4666.9	4671.43	-1097.85	-1097.17	120.289	120.943			6.91173e+07	2436.29	2450	204.65	204.616	209.998	210.486		6.91173e+07	4666.9	4675.97	-1097.85	-1096.5	120.289	121.598			6.91173e+07	2436.29	2463.81	204.65	204.582	209.998	210.976		6.91173e+07	4666.9	4685.04	-1097.85	-1095.15	120.289	122.909
6.92423e+07	2528.29	2535.51	202.969	202.955	212.212	212.462		6.92423e+07	4737.1	4741.7	-1085.94	-1085.27	130.198	130.862			6.92423e+07	2528.29	2542.76	202.969	202.94	212.212	212.712		6.92423e+07	4737.1	4746.29	-1085.94	-1084.6	130.198	131.526			6.92423e+07	2528.29	2557.35	202.969	202.912	212.212	213.215		6.92423e+07	4737.1	4755.49	-1085.94	-1083.25	130.198	132.857
6.93673e+07	2625.34	2632.97	201.341	201.329	214.489	214.745		6.93673e+07	4808.25	4812.9	-1074.14	-1073.47	140.188	140.862			6.93673e+07	2625.34	2640.63	201.341	201.317	214.489	215.002		6.93673e+07	4808.25	4817.55	-1074.14	-1072.8	140.188	141.536			6.93673e+07	2625.34	2656.05	201.341	201.293	214.489	215.518		6.93673e+07	4808.25	4826.85	-1074.14	-1071.46	140.188	142.887
6.94924e+07	2727.78	2735.85	199.763	199.754	216.83	217.093		6.94924e+07	4880.24	4884.93	-1062.43	-1061.76	150.261	150.945			6.94924e+07	2727.78	2743.95	199.763	199.744	216.83	217.357		6.94924e+07	4880.24	4889.63	-1062.43	-1061.09	150.261	151.629			6.94924e+07	2727.78	2760.25	199.763	199.725	216.83	217.886		6.94924e+07	4880.24	4899.01	-1062.43	-1059.76	150.261	153
6.96174e+07	2835.98	2844.51	198.235	198.228	219.237	219.507		6.96174e+07	4952.96	4957.68	-1050.82	-1050.16	160.42	161.114			6.96174e+07	2835.98	2853.08	198.235	198.221	219.237	219.778		6.96174e+07	4952.96	4962.41	-1050.82	-1049.49	160.42	161.809			6.96174e+07	2835.98	2870.32	198.235	198.207	219.237	220.321		6.96174e+07	4952.96	4971.86	-1050.82	-1048.15	160.42	163.201
6.97424e+07	2950.31	2959.34	196.756	196.751	221.713	221.99		6.97424e+07	5026.25	5031	-1039.31	-1038.64	170.668	171.373			6.97424e+07	2950.31	2968.41	196.756	196.746	221.713	222.268		6.97424e+07	5026.25	5035.74	-1039.31	-1037.98	170.668	172.078			6.97424e+07	2950.31	2986.66	196.756	196.737	221.713	222.825		6.97424e+07	5026.25	5045.23	-1039.31	-1036.65	170.668	173.491
6.98675e+07	3071.19	3080.75	195.324	195.322	224.259	224.543		6.98675e+07	5099.94	5104.69	-1027.88	-1027.22	181.007	181.722			6.98675e+07	3071.19	3090.36	195.324	195.319	224.259	224.828		6.98675e+07	5099.94	5109.44	-1027.88	-1026.56	181.007	182.439			6.98675e+07	3071.19	3109.68	195.324	195.315	224.259	225.401		6.98675e+07	5099.94	5118.92	-1027.88	-1025.23	181.007	183.874
6.99925e+07	3199.06	3209.19	193.939	193.939	226.877	227.169		6.99925e+07	5173.81	5178.55	-1016.55	-1015.89	191.44	192.166			6.99925e+07	3199.06	3219.36	193.939	193.939	226.877	227.462		6.99925e+07	5173.81	5183.28	-1016.55	-1015.22	191.44	192.894			6.99925e+07	3199.06	3239.83	193.939	193.939	226.877	228.05		6.99925e+07	5173.81	5192.72	-1016.55	-1013.9	191.44	194.351
7.01175e+07	3334.38	3345.11	192.6	192.602	229.571	229.871		7.01175e+07	5247.61	5252.3	-1005.3	-1004.64	201.969	202.707			7.01175e+07	3334.38	3355.89	192.6	192.604	229.571	230.172		7.01175e+07	5247.61	5256.99	-1005.3	-1003.98	201.969	203.446			7.01175e+07	3334.38	3377.59	192.6	192.609	229.571	230.775		7.01175e+07	5247.61	5266.34	-1005.3	-1002.65	201.969	204.927
7.02426e+07	3477.64	3489.02	191.305	191.309	232.342	232.65		7.02426e+07	5321.03	5325.66	-994.139	-993.478	212.598	213.348			7.02426e+07	3477.64	3500.45	191.305	191.314	232.342	232.959		7.02426e+07	5321.03	5330.27	-994.139	-992.817	212.598	214.099			7.02426e+07	3477.64	3523.46	191.305	191.324	232.342	233.579		7.02426e+07	5321.03	5339.48	-994.139	-991.495	212.598	215.603
7.03676e+07	3629.37	3641.44	190.054	190.061	235.193	235.51		7.03676e+07	5393.71	5398.24	-983.058	-982.398	223.329	224.091			7.03676e+07	3629.37	3653.57	190.054	190.068	235.193	235.827		7.03676e+07	5393.71	5402.76	-983.058	-981.737	223.329	224.854			7.03676e+07	3629.37	3677.96	190.054	190.082	235.193	236.464		7.03676e+07	5393.71	5411.75	-983.058	-980.417	223.329	226.383
7.04926e+07	3790.12	3802.92	188.846	188.855	238.127	238.452		7.04926e+07	5465.24	5469.63	-972.057	-971.397	234.167	234.941			7.04926e+07	3790.12	3815.78	188.846	188.864	238.127	238.778		7.04926e+07	5465.24	5474	-972.057	-970.738	234.167	235.716			7.04926e+07	3790.12	3841.65	188.846	188.883	238.127	239.433		7.04926e+07	5465.24	5482.7	-972.057	-969.419	234.167	237.269
7.06176e+07	3960.45	3974.03	187.68	187.692	241.146	241.48		7.06176e+07	5535.11	5539.32	-961.133	-960.475	245.112	245.899			7.06176e+07	3960.45	3987.67	187.68	187.703	241.146	241.815		7.06176e+07	5535.11	5543.51	-961.133	-959.816	245.112	246.687			7.06176e+07	3960.45	4015.12	187.68	187.727	241.146	242.488		7.06176e+07	5535.11	5551.82	-961.133	-958.498	245.112	248.266
7.07427e+07	4140.97	4155.37	186.556	186.57	244.253	244.597		7.07427e+07	5602.75	5606.73	-950.286	-949.627	256.17	256.97			7.07427e+07	4140.97	4169.84	186.556	186.584	244.253	244.941		7.07427e+07	5602.75	5610.68	-950.286	-948.969	256.17	257.771			7.07427e+07	4140.97	4198.95	186.556	186.612	244.253	245.633		7.07427e+07	5602.75	5618.5	-950.286	-947.652	256.17	259.376
7.08677e+07	4332.27	4347.55	185.473	185.489	247.452	247.805		7.08677e+07	5667.49	5671.18	-939.512	-938.854	267.343	268.156			7.08677e+07	4332.27	4362.89	185.473	185.505	247.452	248.16		7.08677e+07	5667.49	5674.83	-939.512	-938.196	267.343	268.97			7.08677e+07	4332.27	4393.77	185.473	185.538	247.452	248.871		7.08677e+07	5667.49	5682.04	-939.512	-936.88	267.343	270.602
7.09927e+07	4534.99	4551.19	184.429	184.447	250.745	251.109		7.09927e+07	5728.55	5731.87	-928.809	-928.152	278.634	279.461			7.09927e+07	4534.99	4567.46	184.429	184.466	250.745	251.473		7.09927e+07	5728.55	5735.16	-928.809	-927.494	278.634	280.289			7.09927e+07	4534.99	4600.2	184.429	184.503	250.745	252.205		7.09927e+07	5728.55	5741.61	-928.809	-926.179	278.634	281.948
7.11178e+07	4749.74	4766.92	183.425	183.445	254.136	254.51		7.11178e+07	5785.03	5787.91	-918.176	-917.519	290.047	290.888			7.11178e+07	4749.74	4784.16	183.425	183.466	254.136	254.885		7.11178e+07	5785.03	5790.74	-918.176	-916.862	290.047	291.73			7.11178e+07	4749.74	4818.86	183.425	183.508	254.136	255.638		7.11178e+07	5785.03	5796.28	-918.176	-915.547	290.047	293.417
7.12428e+07	4977.16	4995.35	182.459	182.482	257.629	258.014		7.12428e+07	5835.88	5838.23	-907.611	-906.954	301.586	302.441			7.12428e+07	4977.16	5013.61	182.459	182.505	257.629	258.4		7.12428e+07	5835.88	5840.52	-907.611	-906.297	301.586	303.298			7.12428e+07	4977.16	5050.37	182.459	182.552	257.629	259.175		7.12428e+07	5835.88	5844.95	-907.611	-904.982	301.586	305.014
7.13678e+07	5217.82	5237.07	181.532	181.557	261.226	261.623		7.13678e+07	5879.93	5881.63	-897.111	-896.454	313.254	314.124			7.13678e+07	5217.82	5256.4	181.532	181.582	261.226	262.02		7.13678e+07	5879.93	5883.28	-897.111	-895.797	313.254	314.995			7.13678e+07	5217.82	5295.3	181.532	181.633	261.226	262.818		7.13678e+07	5879.93	5886.38	-897.111	-894.482	313.254	316.741
7.14929e+07	5472.28	5492.64	180.642	180.669	264.933	265.341		7.14929e+07	5915.8	5916.74	-886.675	-886.018	325.054	325.94			7.14929e+07	5472.28	5513.07	180.642	180.697	264.933	265.75		7.14929e+07	5915.8	5917.62	-886.675	-885.361	325.054	326.826			7.14929e+07	5472.28	5554.18	180.642	180.752	264.933	266.572		7.14929e+07	5915.8	5919.16	-886.675	-884.046	325.054	328.602
7.16179e+07	5741.03	5762.52	179.788	179.818	268.752	269.173		7.16179e+07	5941.95	5942	-876.301	-875.644	336.992	337.893			7.16179e+07	5741.03	5784.08	179.788	179.848	268.752	269.594		7.16179e+07	5941.95	5941.98	-876.301	-874.986	336.992	338.795			7.16179e+07	5741.03	5827.46	179.788	179.908	268.752	270.44		7.16179e+07	5941.95	5941.67	-876.301	-873.671	336.992	340.603
7.17429e+07	6024.44	6047.08	178.972	179.003	272.689	273.122		7.17429e+07	5956.64	5955.65	-865.987	-865.329	349.071	349.987			7.17429e+07	6024.44	6069.81	178.972	179.036	272.689	273.556		7.17429e+07	5956.64	5954.56	-865.987	-864.671	349.071	350.905			7.17429e+07	6024.44	6115.5	178.972	179.1	272.689	274.428		7.17429e+07	5956.64	5952.1	-865.987	-863.355	349.071	352.745
7.1868e+07	6322.76	6346.57	178.191	178.225	276.747	277.193		7.1868e+07	5957.9	5955.7	-855.731	-855.073	361.294	362.227			7.1868e+07	6322.76	6370.46	178.191	178.259	276.747	277.641		7.1868e+07	5957.9	5953.38	-855.731	-854.414	361.294	363.161			7.1868e+07	6322.76	6418.48	178.191	178.328	276.747	278.539		7.1868e+07	5957.9	5948.42	-855.731	-853.097	361.294	365.034
7.1993e+07	6636.07	6661.03	177.445	177.481	280.932	281.392		7.1993e+07	5943.56	5939.95	-845.532	-844.873	373.666	374.616			7.1993e+07	6636.07	6686.08	177.445	177.518	280.932	281.853		7.1993e+07	5943.56	5936.22	-845.532	-844.214	373.666	375.568			7.1993e+07	6636.07	6736.4	177.445	177.592	280.932	282.779		7.1993e+07	5943.56	5928.38	-845.532	-842.895	373.666	377.474
7.2118e+07	6964.19	6990.29	176.734	176.773	285.248	285.722		7.2118e+07	5911.19	5905.97	-835.386	-834.727	386.192	387.159			7.2118e+07	6964.19	7016.45	176.734	176.812	285.248	286.197		7.2118e+07	5911.19	5900.62	-835.386	-834.067	386.192	388.128			7.2118e+07	6964.19	7069	176.734	176.89	285.248	287.152		7.2118e+07	5911.19	5889.48	-835.386	-832.748	386.192	390.069
7.22431e+07	7306.68	7333.84	176.057	176.098	289.7	290.189		7.22431e+07	5858.18	5851.13	-825.294	-824.634	398.876	399.861			7.22431e+07	7306.68	7361.06	176.057	176.14	289.7	290.679		7.22431e+07	5858.18	5843.92	-825.294	-823.973	398.876	400.847			7.22431e+07	7306.68	7415.71	176.057	176.223	289.7	291.664		7.22431e+07	5858.18	5829.03	-825.294	-822.652	398.876	402.824
7.23681e+07	7662.69	7690.83	175.415	175.458	294.294	294.798		7.23681e+07	5781.68	5772.56	-815.253	-814.592	411.722	412.725			7.23681e+07	7662.69	7719.02	175.415	175.502	294.294	295.304		7.23681e+07	5781.68	5763.27	-815.253	-813.93	411.722	413.73			7.23681e+07	7662.69	7775.57	175.415	175.59	294.294	296.32		7.23681e+07	5781.68	5744.14	-815.253	-812.608	411.722	415.743
7.24931e+07	8030.97	8059.95	174.806	174.851	299.035	299.556		7.24931e+07	5678.7	5667.27	-805.261	-804.599	424.735	425.757			7.24931e+07	8030.97	8088.97	174.806	174.897	299.035	300.078		7.24931e+07	5678.7	5655.63	-805.261	-803.937	424.735	426.78			7.24931e+07	8030.97	8147.15	174.806	174.99	299.035	301.126		7.24931e+07	5678.7	5631.78	-805.261	-802.612	424.735	428.832
7.26181e+07	8409.72	8439.37	174.23	174.278	303.93	304.467		7.26181e+07	5546.12	5532.11	-795.317	-794.653	437.92	438.961			7.26181e+07	8409.72	8469.04	174.23	174.326	303.93	305.006		7.26181e+07	5546.12	5517.89	-795.317	-793.99	437.92	440.004			7.26181e+07	8409.72	8528.46	174.23	174.423	303.93	306.088		7.26181e+07	5546.12	5488.8	-795.317	-792.663	437.92	442.094
7.27432e+07	8796.55	8826.63	173.687	173.737	308.985	309.539		7.27432e+07	5380.79	5363.96	-785.418	-784.754	451.282	452.343			7.27432e+07	8796.55	8856.72	173.687	173.788	308.985	310.096		7.27432e+07	5380.79	5346.89	-785.418	-784.089	451.282	453.406			7.27432e+07	8796.55	8916.9	173.687	173.89	308.985	311.213		7.27432e+07	5380.79	5312.06	-785.418	-782.76	451.282	455.536
7.28682e+07	9188.39	9218.62	173.176	173.229	314.205	314.778		7.28682e+07	5179.62	5159.73	-775.564	-774.899	464.827	465.908			7.28682e+07	9188.39	9248.83	173.176	173.282	314.205	315.353		7.28682e+07	5179.62	5139.58	-775.564	-774.233	464.827	466.991			7.28682e+07	9188.39	9309.16	173.176	173.389	314.205	316.508		7.28682e+07	5179.62	5098.54	-775.564	-772.901	464.827	469.162
7.29932e+07	9581.43	9611.46	172.698	172.753	319.6	320.192		7.29932e+07	4939.74	4916.57	-765.753	-765.086	478.559	479.661			7.29932e+07	9581.43	9641.43	172.698	172.809	319.6	320.785		7.29932e+07	4939.74	4893.14	-765.753	-764.419	478.559	480.764			7.29932e+07	9581.43	9701.18	172.698	172.92	319.6	321.978		7.29932e+07	4939.74	4845.47	-765.753	-763.084	478.559	482.977
7.31183e+07	9971.11	10000.5	172.252	172.309	325.174	325.786		7.31183e+07	4658.66	4632.04	-755.983	-755.314	492.483	493.607			7.31183e+07	9971.11	10029.8	172.252	172.367	325.174	326.4		7.31183e+07	4658.66	4605.14	-755.983	-754.645	492.483	494.732			7.31183e+07	9971.11	10088.2	172.252	172.483	325.174	327.633		7.31183e+07	4658.66	4550.52	-755.983	-753.307	492.483	496.988
7.32433e+07	10352.1	10380.4	171.837	171.897	330.938	331.57		7.32433e+07	4334.44	4304.25	-746.252	-745.582	506.606	507.752			7.32433e+07	10352.1	10408.6	171.837	171.957	330.938	332.205		7.32433e+07	4334.44	4273.78	-746.252	-744.911	506.606	508.899			7.32433e+07	10352.1	10464.5	171.837	172.078	330.938	333.48		7.32433e+07	4334.44	4212.02	-746.252	-743.57	506.606	511.199
7.33683e+07	10718.3	10745	171.453	171.516	336.898	337.552		7.33683e+07	3965.94	3932.15	-736.559	-735.887	520.933	522.101			7.33683e+07	10718.3	10771.5	171.453	171.578	336.898	338.209		7.33683e+07	3965.94	3898.08	-736.559	-735.215	520.933	523.271			7.33683e+07	10718.3	10823.9	171.453	171.704	336.898	339.528		7.33683e+07	3965.94	3829.12	-736.559	-733.87	520.933	525.617
7.34934e+07	11063.1	11087.6	171.101	171.166	343.063	343.74		7.34934e+07	3553.04	3515.69	-726.902	-726.229	535.47	536.662			7.34934e+07	11063.1	11111.9	171.101	171.231	343.063	344.419		7.34934e+07	3553.04	3478.08	-726.902	-725.555	535.47	537.855			7.34934e+07	11063.1	11159.7	171.101	171.362	343.063	345.784		7.34934e+07	3553.04	3402.07	-726.902	-724.206	535.47	540.247
7.36184e+07	11379.6	11401.3	170.779	170.847	349.443	350.144		7.36184e+07	3096.81	3056.07	-717.281	-716.605	550.224	551.439			7.36184e+07	11379.6	11422.7	170.779	170.914	349.443	350.847		7.36184e+07	3096.81	3015.09	-717.281	-715.929	550.224	552.656			7.36184e+07	11379.6	11464.7	170.779	171.05	349.443	352.26		7.36184e+07	3096.81	2932.41	-717.281	-714.576	550.224	555.097
7.37434e+07	11660.4	11678.8	170.488	170.558	356.047	356.772		7.37434e+07	2599.7	2555.85	-707.692	-707.014	565.2	566.439			7.37434e+07	11660.4	11696.8	170.488	170.628	356.047	357.5		7.37434e+07	2599.7	2511.8	-707.692	-706.336	565.2	567.681			7.37434e+07	11660.4	11731.9	170.488	170.769	356.047	358.963		7.37434e+07	2599.7	2423.06	-707.692	-704.979	565.2	570.171
7.38685e+07	11898.7	11913.1	170.228	170.3	362.885	363.636		7.38685e+07	2065.66	2019.11	-698.135	-697.455	580.404	581.669			7.38685e+07	11898.7	11927.2	170.228	170.373	362.885	364.39		7.38685e+07	2065.66	1972.39	-698.135	-696.775	580.404	582.936			7.38685e+07	11898.7	11954.3	170.228	170.519	362.885	365.906		7.38685e+07	2065.66	1878.46	-698.135	-695.414	580.404	585.477
7.39935e+07	12088.1	12098.1	169.998	170.073	369.968	370.747		7.39935e+07	1500.11	1451.39	-688.608	-687.926	595.844	597.135			7.39935e+07	12088.1	12107.7	169.998	170.148	369.968	371.528		7.39935e+07	1500.11	1402.54	-688.608	-687.243	595.844	598.428			7.39935e+07	12088.1	12125.8	169.998	170.299	369.968	373.099		7.39935e+07	1500.11	1304.51	-688.608	-685.878	595.844	601.021
7.41185e+07	12223	12228.2	169.798	169.876	377.308	378.115		7.41185e+07	909.871	859.6	-679.11	-678.425	611.526	612.844			7.41185e+07	12223	12233.1	169.798	169.954	377.308	378.925		7.41185e+07	909.871	809.266	-679.11	-677.74	611.526	614.163			7.41185e+07	12223	12241.5	169.798	170.11	377.308	380.553		7.41185e+07	909.871	708.433	-679.11	-676.37	611.526	616.81
7.42436e+07	12299.3	12299.5	169.628	169.709	384.916	385.753		7.42436e+07	302.921	251.818	-669.639	-668.952	627.457	628.802			7.42436e+07	12299.3	12299.3	169.628	169.789	384.916	386.593		7.42436e+07	302.921	200.715	-669.639	-668.264	627.457	630.149			7.42436e+07	12299.3	12297.6	169.628	169.951	384.916	388.282		7.42436e+07	302.921	98.5327	-669.639	-666.888	627.457	632.85
7.43686e+07	12314.5	12309.6	169.489	169.571	392.805	393.674		7.43686e+07	-311.911	-363.083	-660.193	-659.504	643.644	645.017			7.43686e+07	12314.5	12304.2	169.489	169.654	392.805	394.545		7.43686e+07	-311.911	-414.19	-660.193	-658.813	643.644	646.393			7.43686e+07	12314.5	12292.2	169.489	169.822	392.805	396.298		7.43686e+07	-311.911	-516.185	-660.193	-657.432	643.644	649.15
7.44936e+07	12267.8	12257.8	169.379	169.464	400.989	401.891		7.44936e+07	-925.368	-975.832	-650.772	-650.079	660.094	661.496			7.44936e+07	12267.8	12247.3	169.379	169.55	400.989	402.796		7.44936e+07	-925.368	-1026.17	-650.772	-649.387	660.094	662.901			7.44936e+07	12267.8	12225.1	169.379	169.722	400.989	404.615		7.44936e+07	-925.368	-1126.43	-650.772	-648	660.094	665.717
7.46186e+07	12160.3	12145.3	169.298	169.387	409.483	410.419		7.46186e+07	-1528.22	-1577.23	-641.373	-640.678	676.815	678.247			7.46186e+07	12160.3	12130	169.298	169.475	409.483	411.358		7.46186e+07	-1528.22	-1626.04	-641.373	-639.982	676.815	679.681			7.46186e+07	12160.3	12098	169.298	169.653	409.483	413.247		7.46186e+07	-1528.22	-1723.1	-641.373	-638.59	676.815	682.557
7.47437e+07	11994.9	11975.3	169.248	169.339	418.301	419.273		7.47437e+07	-2111.72	-2158.58	-631.996	-631.298	693.815	695.277			7.47437e+07	11994.9	11955.4	169.248	169.43	418.301	420.249		7.47437e+07	-2111.72	-2205.2	-631.996	-630.599	693.815	696.742			7.47437e+07	11994.9	11914.5	169.248	169.614	418.301	422.212		7.47437e+07	-2111.72	-2297.7	-631.996	-629.2	693.815	699.679
7.48687e+07	11776.1	11752.3	169.227	169.321	427.459	428.47		7.48687e+07	-2668.01	-2712.13	-622.638	-621.937	711.1	712.594			7.48687e+07	11776.1	11728.3	169.227	169.415	427.459	429.484		7.48687e+07	-2668.01	-2755.97	-622.638	-621.235	711.1	714.09			7.48687e+07	11776.1	11679.3	169.227	169.604	427.459	431.524		7.48687e+07	-2668.01	-2842.78	-622.638	-619.83	711.1	717.09
7.49937e+07	11509.5	11482.2	169.236	169.333	436.976	438.026		7.49937e+07	-3190.46	-3231.36	-613.299	-612.594	728.68	730.206			7.49937e+07	11509.5	11454.6	169.236	169.43	436.976	439.081		7.49937e+07	-3190.46	-3271.94	-613.299	-611.889	728.68	731.734			7.49937e+07	11509.5	11398.6	169.236	169.624	436.976	441.202		7.49937e+07	-3190.46	-3352.14	-613.299	-610.477	728.68	734.799
7.51188e+07	11202	11171.6	169.275	169.374	446.868	447.961		7.51188e+07	-3673.86	-3711.17	-603.976	-603.268	746.562	748.12			7.51188e+07	11202	11141	169.275	169.474	446.868	449.058		7.51188e+07	-3673.86	-3748.15	-603.976	-602.559	746.562	749.682			7.51188e+07	11202	11079.3	169.275	169.675	446.868	451.265		7.51188e+07	-3673.86	-3821.1	-603.976	-601.141	746.562	752.812
7.52438e+07	10860.5	10827.7	169.343	169.445	457.156	458.294		7.52438e+07	-4114.5	-4148.01	-594.669	-593.957	764.753	766.346			7.52438e+07	10860.5	10794.8	169.343	169.548	457.156	459.435		7.52438e+07	-4114.5	-4181.18	-594.669	-593.245	764.753	767.941			7.52438e+07	10860.5	10728.6	169.343	169.755	457.156	461.732		7.52438e+07	-4114.5	-4246.46	-594.669	-591.819	764.753	771.14
7.53688e+07	10492.5	10458	169.441	169.546	467.86	469.044		7.53688e+07	-4510.21	-4539.8	-585.376	-584.66	783.263	784.89			7.53688e+07	10492.5	10423.3	169.441	169.652	467.86	470.233		7.53688e+07	-4510.21	-4569.06	-585.376	-583.944	783.263	786.52			7.53688e+07	10492.5	10353.7	169.441	169.865	467.86	472.625		7.53688e+07	-4510.21	-4626.52	-585.376	-582.511	783.263	789.789
7.54939e+07	10105.1	10069.4	169.569	169.677	479.002	480.236		7.54939e+07	-4860.17	-4885.86	-576.095	-575.376	802.1	803.763			7.54939e+07	10105.1	10033.6	169.569	169.786	479.002	481.474		7.54939e+07	-4860.17	-4911.21	-576.095	-574.656	802.1	805.428			7.54939e+07	10105.1	9961.83	169.569	170.004	479.002	483.966		7.54939e+07	-4860.17	-4960.89	-576.095	-573.215	802.1	808.768
7.56189e+07	9704.98	9668.57	169.726	169.838	490.606	491.892		7.56189e+07	-5164.79	-5186.67	-566.825	-566.102	821.272	822.971			7.56189e+07	9704.98	9632.15	169.726	169.95	490.606	493.182		7.56189e+07	-5164.79	-5208.22	-566.825	-565.378	821.272	824.673			7.56189e+07	9704.98	9559.3	169.726	170.174	490.606	495.78		7.56189e+07	-5164.79	-5250.36	-566.825	-563.93	821.272	828.086
7.57439e+07	9298.2	9261.6	169.914	170.029	502.696	504.037		7.57439e+07	-5425.5	-5443.74	-557.565	-556.837	840.787	842.523			7.57439e+07	9298.2	9225.02	169.914	170.144	502.696	505.383		7.57439e+07	-5425.5	-5461.66	-557.565	-556.11	840.787	844.263			7.57439e+07	9298.2	9151.97	169.914	170.375	502.696	508.091		7.57439e+07	-5425.5	-5496.6	-557.565	-554.653	840.787	847.751
7.5869e+07	8890.08	8853.7	170.132	170.249	515.299	516.698		7.5869e+07	-5644.47	-5659.28	-548.312	-547.581	860.654	862.429			7.5869e+07	8890.08	8817.37	170.132	170.368	515.299	518.102		7.5869e+07	-5644.47	-5673.81	-548.312	-546.849	860.654	864.206			7.5869e+07	8890.08	8744.91	170.132	170.605	515.299	520.928		7.5869e+07	-5644.47	-5702.01	-548.312	-545.384	860.654	867.771
7.5994e+07	8485.15	8449.32	170.379	170.5	528.444	529.903		7.5994e+07	-5824.44	-5836.08	-539.067	-538.331	880.881	882.695			7.5994e+07	8485.15	8413.57	170.379	170.622	528.444	531.369		7.5994e+07	-5824.44	-5847.46	-539.067	-537.595	880.881	884.512			7.5994e+07	8485.15	8342.34	170.379	170.866	528.444	534.32		7.5994e+07	-5824.44	-5869.46	-539.067	-536.121	880.881	888.155
7.6119e+07	8087.11	8052.11	170.657	170.782	542.16	543.684		7.6119e+07	-5968.48	-5977.23	-529.826	-529.086	901.477	903.331			7.6119e+07	8087.11	8017.21	170.657	170.907	542.16	545.215		7.6119e+07	-5968.48	-5985.75	-529.826	-528.345	901.477	905.188			7.6119e+07	8087.11	7947.73	170.657	171.157	542.16	548.298		7.6119e+07	-5968.48	-6002.1	-529.826	-526.862	901.477	908.911
7.62441e+07	7698.93	7664.98	170.966	171.094	556.48	558.073		7.62441e+07	-6079.87	-6086.02	-520.59	-519.845	922.45	924.344			7.62441e+07	7698.93	7631.14	170.966	171.222	556.48	559.673		7.62441e+07	-6079.87	-6091.96	-520.59	-519.099	922.45	926.242			7.62441e+07	7698.93	7563.81	170.966	171.479	556.48	562.894		7.62441e+07	-6079.87	-6103.22	-520.59	-517.607	922.45	930.047
7.63691e+07	7322.9	7290.15	171.305	171.437	571.438	573.104		7.63691e+07	-6161.91	-6165.74	-511.355	-510.606	943.807	945.743			7.63691e+07	7322.9	7257.51	171.305	171.568	571.438	574.777		7.63691e+07	-6161.91	-6169.38	-511.355	-509.856	943.807	947.682			7.63691e+07	7322.9	7192.64	171.305	171.832	571.438	578.145		7.63691e+07	-6161.91	-6176.12	-511.355	-508.354	943.807	951.57
7.64941e+07	6960.68	6929.23	171.676	171.81	587.072	588.814		7.64941e+07	-6217.86	-6219.64	-502.122	-501.367	965.556	967.534			7.64941e+07	6960.68	6897.91	171.676	171.945	587.072	590.565		7.64941e+07	-6217.86	-6221.25	-502.122	-500.612	965.556	969.515			7.64941e+07	6960.68	6835.69	171.676	172.216	587.072	594.089		7.64941e+07	-6217.86	-6224.01	-502.122	-499.1	965.556	973.488
7.66191e+07	6613.39	6583.32	172.077	172.215	603.421	605.244		7.66191e+07	-6250.81	-6250.79	-492.888	-492.128	987.705	989.726			7.66191e+07	6613.39	6553.38	172.077	172.354	603.421	607.076		7.66191e+07	-6250.81	-6250.64	-492.888	-491.368	987.705	991.75			7.66191e+07	6613.39	6493.93	172.077	172.632	603.421	610.766		7.66191e+07	-6250.81	-6249.92	-492.888	-489.846	987.705	995.808
7.67442e+07	6281.74	6253.08	172.509	172.651	620.526	622.436		7.67442e+07	-6263.68	-6262.11	-483.651	-482.886	1010.26	1012.32			7.67442e+07	6281.74	6224.56	172.509	172.793	620.526	624.355		7.67442e+07	-6263.68	-6260.42	-483.651	-482.121	1010.26	1014.39			7.67442e+07	6281.74	6167.94	172.509	173.079	620.526	628.22		7.67442e+07	-6263.68	-6256.69	-483.651	-480.589	1010.26	1018.54
7.68692e+07	5966.05	5938.82	172.974	173.119	638.434	640.436		7.68692e+07	-6259.16	-6256.25	-474.411	-473.641	1033.23	1035.33			7.68692e+07	5966.05	5911.72	172.974	173.265	638.434	642.447		7.68692e+07	-6259.16	-6253.24	-474.411	-472.87	1033.23	1037.45			7.68692e+07	5966.05	5857.94	172.974	173.558	638.434	646.498		7.68692e+07	-6259.16	-6246.93	-474.411	-471.327	1033.23	1041.68
7.69942e+07	5666.37	5640.55	173.47	173.619	657.193	659.292		7.69942e+07	-6239.7	-6235.66	-465.166	-464.391	1056.61	1058.76			7.69942e+07	5666.37	5614.87	173.47	173.769	657.193	661.401		7.69942e+07	-6239.7	-6231.53	-465.166	-463.614	1056.61	1060.92			7.69942e+07	5666.37	5563.9	173.47	174.07	657.193	665.649		7.69942e+07	-6239.7	-6223.02	-465.166	-462.06	1056.61	1065.24
7.71193e+07	5382.52	5358.08	173.998	174.151	676.855	679.057		7.71193e+07	-6207.52	-6202.51	-455.915	-455.133	1080.41	1082.61			7.71193e+07	5382.52	5333.78	173.998	174.305	676.855	681.269		7.71193e+07	-6207.52	-6197.43	-455.915	-454.351	1080.41	1084.81			7.71193e+07	5382.52	5285.56	173.998	174.613	676.855	685.727		7.71193e+07	-6207.52	-6187.07	-455.915	-452.785	1080.41	1089.22
7.72443e+07	5114.13	5091.04	174.559	174.716	697.475	699.786		7.72443e+07	-6164.58	-6158.76	-446.655	-445.868	1104.64	1106.89			7.72443e+07	5114.13	5068.07	174.559	174.874	697.475	702.109		7.72443e+07	-6164.58	-6152.9	-446.655	-445.08	1104.64	1109.13			7.72443e+07	5114.13	5022.51	174.559	175.19	697.475	706.789		7.72443e+07	-6164.58	-6140.99	-446.655	-443.502	1104.64	1113.63
7.73693e+07	4860.73	4838.93	175.153	175.314	719.112	721.541		7.73693e+07	-6112.63	-6106.15	-437.386	-436.592	1129.3	1131.59			7.73693e+07	4860.73	4817.25	175.153	175.475	719.112	723.981		7.73693e+07	-6112.63	-6099.63	-437.386	-435.799	1129.3	1133.88			7.73693e+07	4860.73	4774.26	175.153	175.8	719.112	728.898		7.73693e+07	-6112.63	-6086.45	-437.386	-434.209	1129.3	1138.47
7.74944e+07	4621.73	4601.17	175.78	175.945	741.832	744.384		7.74944e+07	-6053.23	-6046.2	-428.105	-427.306	1154.38	1156.71			7.74944e+07	4621.73	4580.73	175.78	176.111	741.832	746.949		7.74944e+07	-6053.23	-6039.14	-428.105	-426.506	1154.38	1159.05			7.74944e+07	4621.73	4540.18	175.78	176.444	741.832	752.118		7.74944e+07	-6053.23	-6024.92	-428.105	-424.903	1154.38	1163.73
7.76194e+07	4396.51	4377.13	176.44	176.61	765.702	768.386		7.76194e+07	-5987.7	-5980.24	-418.812	-418.006	1179.89	1182.26			7.76194e+07	4396.51	4357.86	176.44	176.78	765.702	771.084		7.76194e+07	-5987.7	-5972.75	-418.812	-417.2	1179.89	1184.64			7.76194e+07	4396.51	4319.65	176.44	177.121	765.702	776.521		7.76194e+07	-5987.7	-5957.7	-418.812	-415.585	1179.89	1189.41
7.77444e+07	4184.4	4166.14	177.135	177.309	790.796	793.621		7.77444e+07	-5917.24	-5909.43	-409.505	-408.692	1205.81	1208.23			7.77444e+07	4184.4	4147.99	177.135	177.483	790.796	796.46		7.77444e+07	-5917.24	-5901.6	-409.505	-407.879	1205.81	1210.65			7.77444e+07	4184.4	4111.99	177.135	177.833	790.796	802.183		7.77444e+07	-5917.24	-5885.89	-409.505	-406.251	1205.81	1215.5
7.78695e+07	3984.71	3967.51	177.865	178.043	817.193	820.167		7.78695e+07	-5842.84	-5834.77	-400.182	-399.362	1232.15	1234.61			7.78695e+07	3984.71	3950.41	177.865	178.221	817.193	823.157		7.78695e+07	-5842.84	-5826.68	-400.182	-398.543	1232.15	1237.07			7.78695e+07	3984.71	3916.51	177.865	178.58	817.193	829.185		7.78695e+07	-5842.84	-5810.46	-400.182	-396.901	1232.15	1242.01
7.79945e+07	3796.76	3780.56	178.629	178.812	844.977	848.111		7.79945e+07	-5765.4	-5757.13	-390.841	-390.015	1258.89	1261.39			7.79945e+07	3796.76	3764.46	178.629	178.995	844.977	851.262		7.79945e+07	-5765.4	-5748.85	-390.841	-389.188	1258.89	1263.89			7.79945e+07	3796.76	3732.53	178.629	179.363	844.977	857.614		7.79945e+07	-5765.4	-5732.26	-390.841	-387.532	1258.89	1268.9
7.81195e+07	3619.87	3604.62	179.429	179.616	874.24	877.544		7.81195e+07	-5685.67	-5677.25	-381.481	-380.648	1286.01	1288.55			7.81195e+07	3619.87	3589.45	179.429	179.804	874.24	880.867		7.81195e+07	-5685.67	-5668.83	-381.481	-379.814	1286.01	1291.09			7.81195e+07	3619.87	3559.38	179.429	180.181	874.24	887.565		7.81195e+07	-5685.67	-5651.99	-381.481	-378.144	1286.01	1296.18
7.82446e+07	3453.39	3439.02	180.265	180.457	905.079	908.565		7.82446e+07	-5604.28	-5595.77	-372.101	-371.261	1313.5	1316.08			7.82446e+07	3453.39	3424.74	180.265	180.649	905.079	912.07		7.82446e+07	-5604.28	-5587.27	-372.101	-370.42	1313.5	1318.65			7.82446e+07	3453.39	3396.4	180.265	181.036	905.079	919.137		7.82446e+07	-5604.28	-5570.26	-372.101	-368.734	1313.5	1323.81
7.83696e+07	3296.68	3283.14	181.137	181.334	937.597	941.277		7.83696e+07	-5521.79	-5513.24	-362.699	-361.851	1341.34	1343.94			7.83696e+07	3296.68	3269.68	181.137	181.531	937.597	944.977		7.83696e+07	-5521.79	-5504.69	-362.699	-361.002	1341.34	1346.55			7.83696e+07	3296.68	3242.99	181.137	181.928	937.597	952.439		7.83696e+07	-5521.79	-5487.59	-362.699	-359.302	1341.34	1351.77
7.84946e+07	3149.13	3136.37	182.047	182.249	971.908	975.795		7.84946e+07	-5438.67	-5430.1	-353.273	-352.417	1369.49	1372.12			7.84946e+07	3149.13	3123.69	182.047	182.451	971.908	979.703		7.84946e+07	-5438.67	-5421.54	-353.273	-351.56	1369.49	1374.75			7.84946e+07	3149.13	3098.53	182.047	182.858	971.908	987.585		7.84946e+07	-5438.67	-5404.43	-353.273	-349.845	1369.49	1380.02
7.86196e+07	3010.17	2998.14	182.995	183.201	1008.13	1012.24		7.86196e+07	-5355.31	-5346.76	-343.821	-342.957	1397.91	1400.56			7.86196e+07	3010.17	2986.18	182.995	183.409	1008.13	1016.37		7.86196e+07	-5355.31	-5338.21	-343.821	-342.093	1397.91	1403.22			7.86196e+07	3010.17	2962.45	182.995	183.826	1008.13	1024.7		7.86196e+07	-5355.31	-5321.15	-343.821	-340.361	1397.91	1408.53
7.87447e+07	2879.24	2867.89	183.981	184.193	1046.39	1050.73		7.87447e+07	-5272.04	-5263.53	-334.342	-333.47	1426.55	1429.22			7.87447e+07	2879.24	2856.61	183.981	184.405	1046.39	1055.1		7.87447e+07	-5272.04	-5255.03	-334.342	-332.597	1426.55	1431.9			7.87447e+07	2879.24	2834.23	183.981	184.833	1046.39	1063.91		7.87447e+07	-5272.04	-5238.06	-334.342	-330.849	1426.55	1437.24
7.88697e+07	2755.83	2745.12	185.006	185.223	1086.83	1091.42		7.88697e+07	-5189.13	-5180.69	-324.834	-323.953	1455.37	1458.05			7.88697e+07	2755.83	2734.48	185.006	185.441	1086.83	1096.04		7.88697e+07	-5189.13	-5172.25	-324.834	-323.072	1455.37	1460.73			7.88697e+07	2755.83	2713.36	185.006	185.879	1086.83	1105.37		7.88697e+07	-5189.13	-5155.41	-324.834	-321.308	1455.37	1466.09
7.89947e+07	2639.45	2629.35	186.071	186.293	1129.59	1134.45		7.89947e+07	-5106.83	-5098.46	-315.295	-314.406	1484.29	1486.97			7.89947e+07	2639.45	2619.29	186.071	186.517	1129.59	1139.34		7.89947e+07	-5106.83	-5090.11	-315.295	-313.516	1484.29	1489.65			7.89947e+07	2639.45	2599.35	186.071	186.966	1129.59	1149.21		7.89947e+07	-5106.83	-5073.44	-315.295	-311.734	1484.29	1495
7.91198e+07	2529.65	2520.11	187.176	187.405	1174.83	1179.97		7.91198e+07	-5025.32	-5017.04	-305.723	-304.826	1513.23	1515.9			7.91198e+07	2529.65	2510.61	187.176	187.634	1174.83	1185.15		7.91198e+07	-5025.32	-5008.78	-305.723	-303.928	1513.23	1518.56			7.91198e+07	2529.65	2491.77	187.176	188.094	1174.83	1195.6		7.91198e+07	-5025.32	-4992.3	-305.723	-302.128	1513.23	1523.89
7.92448e+07	2426	2416.98	188.323	188.557	1222.7	1228.15		7.92448e+07	-4944.75	-4936.58	-296.118	-295.211	1542.09	1544.73			7.92448e+07	2426	2408	188.323	188.792	1222.7	1233.64		7.92448e+07	-4944.75	-4928.43	-296.118	-294.304	1542.09	1547.38			7.92448e+07	2426	2390.19	188.323	189.265	1222.7	1244.71		7.92448e+07	-4944.75	-4912.16	-296.118	-292.486	1542.09	1552.65
7.93698e+07	2328.1	2319.57	189.512	189.752	1273.39	1279.17		7.93698e+07	-4865.25	-4857.2	-286.476	-285.561	1570.76	1573.37			7.93698e+07	2328.1	2311.08	189.512	189.993	1273.39	1284.98		7.93698e+07	-4865.25	-4849.16	-286.476	-284.644	1570.76	1575.97			7.93698e+07	2328.1	2294.24	189.512	190.478	1273.39	1296.71		7.93698e+07	-4865.25	-4833.13	-286.476	-282.807	1570.76	1581.15
7.94949e+07	2235.58	2227.51	190.744	190.991	1327.08	1333.2		7.94949e+07	-4786.93	-4779	-276.797	-275.872	1599.1	1601.65			7.94949e+07	2235.58	2219.48	190.744	191.238	1327.08	1339.36		7.94949e+07	-4786.93	-4771.08	-276.797	-274.945	1599.1	1604.2			7.94949e+07	2235.58	2203.54	190.744	191.734	1327.08	1351.8		7.94949e+07	-4786.93	-4755.29	-276.797	-273.09	1599.1	1609.26
7.96199e+07	2148.1	2140.45	192.021	192.273	1383.95	1390.44		7.96199e+07	-4709.87	-4702.06	-267.078	-266.143	1626.95	1629.43			7.96199e+07	2148.1	2132.85	192.021	192.526	1383.95	1396.97		7.96199e+07	-4709.87	-4694.27	-267.078	-265.206	1626.95	1631.9			7.96199e+07	2148.1	2117.75	192.021	193.036	1383.95	1410.15		7.96199e+07	-4709.87	-4678.73	-267.078	-263.331	1626.95	1636.8
7.97449e+07	2065.32	2058.08	193.342	193.601	1444.21	1451.09		7.97449e+07	-4634.11	-4626.44	-257.317	-256.372	1654.13	1656.52			7.97449e+07	2065.32	2050.87	193.342	193.86	1444.21	1458.01		7.97449e+07	-4634.11	-4618.78	-257.317	-255.425	1654.13	1658.89			7.97449e+07	2065.32	2036.57	193.342	194.382	1444.21	1471.99		7.97449e+07	-4634.11	-4603.5	-257.317	-253.53	1654.13	1663.57
7.987e+07	1986.95	1980.08	194.709	194.974	1508.06	1515.35		7.987e+07	-4559.72	-4552.18	-247.512	-246.557	1680.43	1682.69			7.987e+07	1986.95	1973.25	194.709	195.241	1508.06	1522.69		7.987e+07	-4559.72	-4544.65	-247.512	-245.6	1680.43	1684.92			7.987e+07	1986.95	1959.7	194.709	195.776	1508.06	1537.51		7.987e+07	-4559.72	-4529.64	-247.512	-243.684	1680.43	1689.34
7.9995e+07	1912.71	1906.2	196.122	196.395	1575.71	1583.44		7.9995e+07	-4486.72	-4479.31	-237.662	-236.696	1705.58	1707.68			7.9995e+07	1912.71	1899.72	196.122	196.668	1575.71	1591.22		7.9995e+07	-4486.72	-4471.92	-237.662	-235.729	1705.58	1709.76			7.9995e+07	1912.71	1886.86	196.122	197.217	1575.71	1606.92		7.9995e+07	-4486.72	-4457.18	-237.662	-233.791	1705.58	1713.84
8.012e+07	1842.34	1836.16	197.584	197.863	1647.37	1655.56		8.012e+07	-4415.13	-4407.85	-227.764	-226.787	1729.3	1731.21			8.012e+07	1842.34	1830.01	197.584	198.144	1647.37	1663.81		8.012e+07	-4415.13	-4400.6	-227.764	-225.809	1729.3	1733.08			8.012e+07	1842.34	1817.8	197.584	198.707	1647.37	1680.44		8.012e+07	-4415.13	-4386.14	-227.764	-223.85	1729.3	1736.76
8.02451e+07	1775.59	1769.73	199.095	199.381	1723.25	1731.93		8.02451e+07	-4344.96	-4337.82	-217.816	-216.829	1751.25	1752.92			8.02451e+07	1775.59	1763.88	199.095	199.669	1723.25	1740.66		8.02451e+07	-4344.96	-4330.7	-217.816	-215.84	1751.25	1754.56			8.02451e+07	1775.59	1752.29	199.095	200.247	1723.25	1758.27		8.02451e+07	-4344.96	-4316.51	-217.816	-213.858	1751.25	1757.73
8.03701e+07	1712.25	1706.67	200.656	200.95	1803.56	1812.74		8.03701e+07	-4276.22	-4269.22	-207.817	-206.818	1771.05	1772.43			8.03701e+07	1712.25	1701.12	200.656	201.245	1803.56	1821.98		8.03701e+07	-4276.22	-4262.24	-207.817	-205.818	1771.05	1773.78			8.03701e+07	1712.25	1690.11	200.656	201.838	1803.56	1840.61		8.03701e+07	-4276.22	-4248.32	-207.817	-203.813	1771.05	1776.36
8.04951e+07	1652.1	1646.8	202.269	202.57	1888.49	1898.19		8.04951e+07	-4208.91	-4202.04	-197.764	-196.753	1788.24	1789.29			8.04951e+07	1652.1	1641.52	202.269	202.873	1888.49	1907.96		8.04951e+07	-4208.91	-4195.19	-197.764	-195.741	1788.24	1790.29			8.04951e+07	1652.1	1631.04	202.269	203.481	1888.49	1927.64		8.04951e+07	-4208.91	-4181.54	-197.764	-193.713	1788.24	1792.16
8.06202e+07	1594.94	1589.9	203.934	204.243	1978.2	1988.44		8.06202e+07	-4143	-4136.27	-187.655	-186.632	1802.34	1802.99			8.06202e+07	1594.94	1584.88	203.934	204.554	1978.2	1998.75		8.06202e+07	-4143	-4129.56	-187.655	-185.608	1802.34	1803.58			8.06202e+07	1594.94	1574.91	203.934	205.178	1978.2	2019.53		8.06202e+07	-4143	-4116.17	-187.655	-183.556	1802.34	1804.61
8.07452e+07	1540.61	1535.8	205.653	205.971	2072.83	2083.63		8.07452e+07	-4078.51	-4071.9	-177.488	-176.453	1812.77	1812.94			8.07452e+07	1540.61	1531.03	205.653	206.29	2072.83	2094.49		8.07452e+07	-4078.51	-4065.32	-177.488	-175.417	1812.77	1813.05			8.07452e+07	1540.61	1521.54	205.653	206.93	2072.83	2116.38		8.07452e+07	-4078.51	-4052.19	-177.488	-173.34	1812.77	1813.1
8.08702e+07	1488.91	1484.34	207.428	207.754	2172.49	2183.85		8.08702e+07	-4015.39	-4008.92	-167.26	-166.213	1818.88	1818.51			8.08702e+07	1488.91	1479.79	207.428	208.081	2172.49	2195.27		8.08702e+07	-4015.39	-4002.46	-167.26	-165.164	1818.88	1818.06			8.08702e+07	1488.91	1470.75	207.428	208.739	2172.49	2218.27		8.08702e+07	-4015.39	-3989.6	-167.26	-163.061	1818.88	1816.95
8.09952e+07	1439.71	1435.35	209.26	209.595	2277.21	2289.13		8.09952e+07	-3953.64	-3947.29	-156.97	-155.909	1819.97	1818.96			8.09952e+07	1439.71	1431.01	209.26	209.93	2277.21	2301.11		8.09952e+07	-3953.64	-3940.97	-156.97	-154.847	1819.97	1817.86			8.09952e+07	1439.71	1422.4	209.26	210.605	2277.21	2325.22		8.09952e+07	-3953.64	-3928.35	-156.97	-152.719	1819.97	1815.43
8.11203e+07	1392.85	1388.69	211.15	211.494	2386.97	2399.43		8.11203e+07	-3893.23	-3887.01	-146.614	-145.541	1815.24	1813.5			8.11203e+07	1392.85	1384.56	211.15	211.838	2386.97	2411.95		8.11203e+07	-3893.23	-3880.8	-146.614	-144.465	1815.24	1811.66			8.11203e+07	1392.85	1376.35	211.15	212.531	2386.97	2437.15		8.11203e+07	-3893.23	-3868.44	-146.614	-142.31	1815.24	1807.7
8.12453e+07	1348.19	1344.23	213.101	213.453	2501.63	2514.62		8.12453e+07	-3834.13	-3828.04	-136.191	-135.104	1803.83	1801.25			8.12453e+07	1348.19	1340.29	213.101	213.807	2501.63	2527.65		8.12453e+07	-3834.13	-3821.95	-136.191	-134.015	1803.83	1798.56			8.12453e+07	1348.19	1332.45	213.101	214.518	2501.63	2553.87		8.12453e+07	-3834.13	-3809.83	-136.191	-131.832	1803.83	1792.87
8.13703e+07	1305.62	1301.84	215.113	215.475	2620.95	2634.42		8.13703e+07	-3776.33	-3770.35	-125.698	-124.597	1784.8	1781.26			8.13703e+07	1305.62	1298.07	215.113	215.838	2620.95	2647.94		8.13703e+07	-3776.33	-3764.39	-125.698	-123.494	1784.8	1777.61			8.13703e+07	1305.62	1290.59	215.113	216.569	2620.95	2675.09		8.13703e+07	-3776.33	-3752.5	-125.698	-121.283	1784.8	1769.96
8.14954e+07	1265	1261.39	217.188	217.56	2744.54	2758.45		8.14954e+07	-3719.78	-3713.92	-115.133	-114.017	1757.14	1752.54			8.14954e+07	1265	1257.8	217.188	217.933	2744.54	2772.38		8.14954e+07	-3719.78	-3708.08	-115.133	-112.9	1757.14	1747.82			8.14954e+07	1265	1250.65	217.188	218.683	2744.54	2800.35		8.14954e+07	-3719.78	-3696.43	-115.133	-110.661	1757.14	1737.97
8.16204e+07	1226.24	1222.79	219.329	219.711	2871.86	2886.11		8.16204e+07	-3664.47	-3658.73	-104.493	-103.362	1719.83	1714.04			8.16204e+07	1226.24	1219.35	219.329	220.094	2871.86	2900.39		8.16204e+07	-3664.47	-3653	-104.493	-102.23	1719.83	1708.12			8.16204e+07	1226.24	1212.53	219.329	220.865	2871.86	2928.99		8.16204e+07	-3664.47	-3641.57	-104.493	-99.9611	1719.83	1695.83
8.17454e+07	1189.22	1185.92	221.537	221.929	3002.15	3016.65		8.17454e+07	-3610.37	-3604.73	-93.775	-92.6295	1671.8	1664.7			8.17454e+07	1189.22	1182.64	221.537	222.323	3002.15	3031.15		8.17454e+07	-3610.37	-3599.11	-93.775	-91.4823	1671.8	1657.46			8.17454e+07	1189.22	1176.11	221.537	223.115	3002.15	3060.17		8.17454e+07	-3610.37	-3587.91	-93.775	-89.1826	1671.8	1642.49
8.18705e+07	1153.85	1150.69	223.814	224.217	3134.44	3149.05		8.18705e+07	-3557.44	-3551.91	-82.9769	-81.8159	1612	1603.48			8.18705e+07	1153.85	1147.55	223.814	224.622	3134.44	3163.65		8.18705e+07	-3557.44	-3546.4	-82.9769	-80.6532	1612	1594.8			8.18705e+07	1153.85	1141.32	223.814	225.435	3134.44	3192.81		8.18705e+07	-3557.44	-3535.42	-82.9769	-78.3223	1612	1576.93
8.19955e+07	1120.04	1117.02	226.162	226.577	3267.51	3282.08		8.19955e+07	-3505.65	-3500.24	-72.0957	-70.9189	1539.44	1529.39			8.19955e+07	1120.04	1114.02	226.162	226.992	3267.51	3296.61		8.19955e+07	-3505.65	-3494.83	-72.0957	-69.7403	1539.44	1519.17			8.19955e+07	1120.04	1108.05	226.162	227.828	3267.51	3325.57		8.19955e+07	-3505.65	-3484.05	-72.0957	-67.3773	1539.44	1498.2
8.21205e+07	1087.7	1084.81	228.584	229.01	3399.89	3414.22		8.21205e+07	-3454.99	-3449.67	-61.1288	-59.9357	1453.24	1441.58			8.21205e+07	1087.7	1081.94	228.584	229.437	3399.89	3428.49		8.21205e+07	-3454.99	-3444.37	-61.1288	-58.7407	1453.24	1429.74			8.21205e+07	1087.7	1076.22	228.584	230.296	3399.89	3456.87		8.21205e+07	-3454.99	-3433.8	-61.1288	-56.3448	1453.24	1405.49
8.22456e+07	1056.76	1053.99	231.081	231.519	3529.85	3543.72		8.22456e+07	-3405.41	-3400.19	-50.0733	-48.8634	1352.71	1339.37			8.22456e+07	1056.76	1051.24	231.081	231.958	3529.85	3557.51		8.22456e+07	-3405.41	-3394.99	-50.0733	-47.6516	1352.71	1325.84			8.22456e+07	1056.76	1045.77	231.081	232.842	3529.85	3584.84		8.22456e+07	-3405.41	-3384.62	-50.0733	-45.2219	1352.71	1298.22
8.23706e+07	1027.14	1024.49	233.657	234.107	3655.41	3668.58		8.23706e+07	-3356.89	-3351.77	-38.9261	-37.699	1237.39	1222.34			8.23706e+07	1027.14	1021.85	233.657	234.558	3655.41	3681.64		8.23706e+07	-3356.89	-3346.67	-38.9261	-36.47	1237.39	1207.1			8.23706e+07	1027.14	1016.61	233.657	235.467	3655.41	3707.42		8.23706e+07	-3356.89	-3336.49	-38.9261	-34.0056	1237.39	1176.07
8.24956e+07	998.771	996.231	236.313	236.775	3774.38	3786.59		8.24956e+07	-3309.4	-3304.38	-27.6842	-26.4396	1107.13	1090.39			8.24956e+07	998.771	993.703	236.313	237.24	3774.38	3798.66		8.24956e+07	-3309.4	-3299.37	-27.6842	-25.1928	1107.13	1073.46			8.24956e+07	998.771	988.678	236.313	238.174	3774.38	3822.35		8.24956e+07	-3309.4	-3289.38	-27.6842	-22.6929	1107.13	1039.08
8.26207e+07	971.589	969.155	239.052	239.528	3884.43	3895.4		8.26207e+07	-3262.91	-3257.98	-16.3447	-15.0819	962.201	943.827			8.26207e+07	971.589	966.731	239.052	240.005	3884.43	3906.19		8.26207e+07	-3262.91	-3253.06	-16.3447	-13.817	962.201	925.285			8.26207e+07	971.589	961.913	239.052	240.966	3884.43	3927.24		8.26207e+07	-3262.91	-3243.26	-16.3447	-11.2806	962.201	887.706
8.27457e+07	945.534	943.199	241.877	242.366	3983.16	3992.6		8.27457e+07	-3217.39	-3212.55	-4.90429	-3.62293	803.303	783.418			8.27457e+07	945.534	940.874	241.877	242.857	3983.16	4001.84		8.27457e+07	-3217.39	-3207.72	-4.90429	-2.33934	803.303	763.385			8.27457e+07	945.534	936.253	241.877	243.846	3983.16	4019.69		8.27457e+07	-3217.39	-3198.1	-4.90429	0.234554	803.303	722.884
8.28707e+07	920.547	918.306	244.79	245.294	4068.18	4075.84		8.28707e+07	-3172.82	-3168.07	6.64026	7.94071	631.637	610.42			8.28707e+07	920.547	916.075	244.79	245.799	4068.18	4083.26		8.28707e+07	-3172.82	-3163.33	6.64026	9.24345	631.637	589.081			8.28707e+07	920.547	911.642	244.79	246.816	4068.18	4097.4		8.28707e+07	-3172.82	-3153.88	6.64026	11.8558	631.637	546.049
8.29957e+07	896.574	894.424	247.795	248.314	4137.29	4142.92		8.29957e+07	-3129.17	-3124.51	18.2923	19.6123	448.905	426.593			8.29957e+07	896.574	892.283	247.795	248.834	4137.29	4148.3		8.29957e+07	-3129.17	-3119.85	18.2923	20.9347	448.905	404.19			8.29957e+07	896.574	888.027	247.795	249.881	4137.29	4158.27		8.29957e+07	-3129.17	-3110.56	18.2923	23.5866	448.905	359.13
8.31208e+07	873.567	871.502	250.895	251.429	4188.56	4191.97		8.31208e+07	-3086.42	-3081.83	30.0552	31.3954	257.288	234.168			8.31208e+07	873.567	869.446	250.895	251.965	4188.56	4195.11		8.31208e+07	-3086.42	-3077.26	30.0552	32.738	257.288	210.995			8.31208e+07	873.567	865.36	250.895	253.042	4188.56	4200.56		8.31208e+07	-3086.42	-3068.14	30.0552	35.4305	257.288	164.509
8.32458e+07	851.476	849.493	254.094	254.643	4220.48	4221.53		8.32458e+07	-3044.53	-3040.03	41.9325	43.2933	59.3822	35.7842			8.32458e+07	851.476	847.518	254.094	255.194	4220.48	4222.3		8.32458e+07	-3044.53	-3035.53	41.9325	44.6567	59.3822	12.1745			8.32458e+07	851.476	843.593	254.094	256.304	4220.48	4222.98		8.32458e+07	-3044.53	-3026.57	41.9325	47.3909	59.3822	-35.0598
8.33708e+07	830.257	828.352	257.393	257.959	4232.04	4230.66		8.33708e+07	-3003.49	-2999.06	53.9278	55.3099	-141.905	-165.624			8.33708e+07	830.257	826.455	257.393	258.527	4232.04	4228.99		8.33708e+07	-3003.49	-2994.64	53.9278	56.6945	-141.905	-189.311			8.33708e+07	830.257	822.684	257.393	259.67	4232.04	4224.81		8.33708e+07	-3003.49	-2985.83	53.9278	59.4715	-141.905	-236.571
8.34959e+07	809.868	808.038	260.798	261.38	4222.84	4219.03		8.34959e+07	-2963.26	-2958.91	66.0449	67.4487	-343.486	-366.957			8.34959e+07	809.868	806.215	260.798	261.966	4222.84	4214.94		8.34959e+07	-2963.26	-2954.56	66.0449	68.8552	-343.486	-390.354			8.34959e+07	809.868	802.591	260.798	263.143	4222.84	4205.93		8.34959e+07	-2963.26	-2945.9	66.0449	71.6762	-343.486	-436.906
8.36209e+07	790.271	788.511	264.312	264.912	4193.1	4186.93		8.36209e+07	-2923.83	-2919.55	78.2874	79.7137	-542.242	-565.106			8.36209e+07	790.271	786.758	264.312	265.515	4193.1	4180.5		8.36209e+07	-2923.83	-2915.28	78.2874	81.1426	-542.242	-587.856			8.36209e+07	790.271	783.274	264.312	266.728	4193.1	4166.86		8.36209e+07	-2923.83	-2906.76	78.2874	84.0088	-542.242	-632.993
8.37459e+07	771.426	769.734	267.938	268.557	4143.64	4135.25		8.37459e+07	-2885.17	-2880.96	90.6594	92.1087	-735.183	-757.105			8.37459e+07	771.426	768.049	267.938	269.178	4143.64	4126.63		8.37459e+07	-2885.17	-2876.76	90.6594	93.5607	-735.183	-778.877			8.37459e+07	771.426	764.699	267.938	270.428	4143.64	4108.67		8.37459e+07	-2885.17	-2868.39	90.6594	96.4733	-735.183	-821.955
8.3871e+07	753.3	751.672	271.682	272.319	4075.83	4065.43		8.3871e+07	-2847.26	-2843.12	103.165	104.638	-919.585	-940.273			8.3871e+07	753.3	750.051	271.682	272.96	4075.83	4054.82		8.3871e+07	-2847.26	-2838.99	103.165	106.113	-919.585	-960.779			8.3871e+07	753.3	746.829	271.682	274.249	4075.83	4032.98		8.3871e+07	-2847.26	-2830.75	103.165	109.074	-919.585	-1001.24
8.3996e+07	735.859	734.293	275.547	276.204	3991.52	3979.35		8.3996e+07	-2810.08	-2806.01	115.808	117.305	-1093.11	-1112.32			8.3996e+07	735.859	732.734	275.547	276.864	3991.52	3967		8.3996e+07	-2810.08	-2801.94	115.808	118.805	-1093.11	-1131.33			8.3996e+07	735.859	729.634	275.547	278.193	3991.52	3941.78		8.3996e+07	-2810.08	-2793.84	115.808	121.814	-1093.11	-1168.72
8.4121e+07	719.071	717.565	279.538	280.216	3892.87	3879.21		8.4121e+07	-2773.61	-2769.6	128.593	130.115	-1253.88	-1271.44			8.4121e+07	719.071	716.064	279.538	280.897	3892.87	3865.4		8.4121e+07	-2773.61	-2765.6	128.593	131.64	-1253.88	-1288.77			8.4121e+07	719.071	713.082	279.538	282.268	3892.87	3837.37		8.4121e+07	-2773.61	-2757.62	128.593	134.699	-1253.88	-1322.77
8.42461e+07	702.909	701.459	283.659	284.359	3782.27	3767.4		8.42461e+07	-2737.82	-2733.87	141.524	143.071	-1400.54	-1416.31			8.42461e+07	702.909	700.015	283.659	285.061	3782.27	3752.42		8.42461e+07	-2737.82	-2729.94	141.524	144.622	-1400.54	-1431.86			8.42461e+07	702.909	697.144	283.659	286.476	3782.27	3722.16		8.42461e+07	-2737.82	-2722.08	141.524	147.733	-1400.54	-1462.25
8.43711e+07	687.342	685.946	287.917	288.639	3662.16	3646.38		8.43711e+07	-2702.69	-2698.81	154.605	156.179	-1532.22	-1546.15			8.43711e+07	687.342	684.556	287.917	289.364	3662.16	3630.52		8.43711e+07	-2702.69	-2694.94	154.605	157.756	-1532.22	-1559.84			8.43711e+07	687.342	681.793	287.917	290.824	3662.16	3598.61		8.43711e+07	-2702.69	-2687.21	154.605	160.921	-1532.22	-1586.54
8.44961e+07	672.346	671.002	292.316	293.061	3534.96	3518.55		8.44961e+07	-2668.22	-2664.4	167.842	169.443	-1648.55	-1660.62			8.44961e+07	672.346	669.664	292.316	293.81	3534.96	3502.09		8.44961e+07	-2668.22	-2660.58	167.842	171.048	-1648.55	-1672.46			8.44961e+07	672.346	667.003	292.316	295.317	3534.96	3469.08		8.44961e+07	-2668.22	-2652.97	167.842	174.267	-1648.55	-1695.47
8.46212e+07	657.895	656.601	296.862	297.631	3402.96	3386.18		8.46212e+07	-2634.37	-2630.61	181.239	182.868	-1749.55	-1759.8			8.46212e+07	657.895	655.312	296.862	298.404	3402.96	3369.38		8.46212e+07	-2634.37	-2626.85	181.239	184.5	-1749.55	-1769.83			8.46212e+07	657.895	652.75	296.862	299.96	3402.96	3335.76		8.46212e+07	-2634.37	-2619.35	181.239	187.775	-1749.55	-1789.24
8.47462e+07	643.966	642.72	301.561	302.355	3268.26	3251.34		8.47462e+07	-2601.14	-2597.43	194.801	196.458	-1835.64	-1844.14			8.47462e+07	643.966	641.479	301.561	303.154	3268.26	3234.42		8.47462e+07	-2601.14	-2593.72	194.801	198.119	-1835.64	-1852.43			8.47462e+07	643.966	639.011	301.561	304.761	3268.26	3200.64		8.47462e+07	-2601.14	-2586.33	194.801	201.452	-1835.64	-1868.4
8.48712e+07	630.536	629.336	306.419	307.24	3132.71	3115.84		8.48712e+07	-2568.49	-2564.83	208.532	210.219	-1907.47	-1914.32			8.48712e+07	630.536	628.141	306.419	308.064	3132.71	3099		8.48712e+07	-2568.49	-2561.18	208.532	211.909	-1907.47	-1920.98			8.48712e+07	630.536	625.764	306.419	309.725	3132.71	3065.44		8.48712e+07	-2568.49	-2553.9	208.532	215.301	-1907.47	-1933.72
8.49962e+07	617.585	616.429	311.442	312.29	2997.87	2981.23		8.49962e+07	-2536.42	-2532.82	222.439	224.156	-1965.94	-1971.25			8.49962e+07	617.585	615.277	311.442	313.143	2997.87	2964.64		8.49962e+07	-2536.42	-2529.22	222.439	225.876	-1965.94	-1976.39			8.49962e+07	617.585	612.988	311.442	314.859	2997.87	2931.62		8.49962e+07	-2536.42	-2522.04	222.439	229.329	-1965.94	-1986.15
8.51213e+07	605.092	603.978	316.638	317.515	2865.08	2848.8		8.51213e+07	-2504.91	-2501.36	236.525	238.273	-2012.03	-2015.94			8.51213e+07	605.092	602.869	316.638	318.396	2865.08	2832.59		8.51213e+07	-2504.91	-2497.81	236.525	240.025	-2012.03	-2019.69			8.51213e+07	605.092	600.663	316.638	320.171	2865.08	2800.36		8.51213e+07	-2504.91	-2490.73	236.525	243.541	-2012.03	-2026.72
8.52463e+07	593.039	591.966	322.014	322.921	2735.39	2719.58		8.52463e+07	-2473.94	-2470.44	250.798	252.578	-2046.84	-2049.48			8.52463e+07	593.039	590.897	322.014	323.832	2735.39	2703.84		8.52463e+07	-2473.94	-2466.94	250.798	254.362	-2046.84	-2051.98			8.52463e+07	593.039	588.772	322.014	325.667	2735.39	2672.6		8.52463e+07	-2473.94	-2459.96	250.798	257.942	-2046.84	-2056.55
8.53713e+07	581.407	580.373	327.577	328.515	2609.61	2594.35		8.53713e+07	-2443.5	-2440.04	265.262	267.074	-2071.48	-2072.98			8.53713e+07	581.407	579.343	327.577	329.458	2609.61	2579.17		8.53713e+07	-2443.5	-2436.59	265.262	268.891	-2071.48	-2074.36			8.53713e+07	581.407	577.296	327.577	331.357	2609.61	2549.07		8.53713e+07	-2443.5	-2429.71	265.262	272.537	-2071.48	-2076.73
8.54964e+07	570.18	569.184	333.337	334.307	2488.36	2473.71		8.54964e+07	-2413.57	-2410.16	279.922	281.769	-2087.03	-2087.53			8.54964e+07	570.18	568.191	333.337	335.282	2488.36	2459.14		8.54964e+07	-2413.57	-2406.76	279.922	283.62	-2087.03	-2087.91			8.54964e+07	570.18	566.219	333.337	337.248	2488.36	2430.28		8.54964e+07	-2413.57	-2399.96	279.922	287.334	-2087.03	-2088.34
8.56214e+07	559.341	558.381	339.3	340.304	2372.05	2358.05		8.56214e+07	-2384.13	-2380.77	294.786	296.667	-2094.56	-2094.16			8.56214e+07	559.341	557.425	339.3	341.314	2372.05	2344.13		8.56214e+07	-2384.13	-2377.41	294.786	298.553	-2094.56	-2093.67			8.56214e+07	559.341	555.525	339.3	343.349	2372.05	2316.57		8.56214e+07	-2384.13	-2370.71	294.786	302.337	-2094.56	-2092.41
8.57464e+07	548.876	547.951	345.477	346.517	2260.97	2247.63		8.57464e+07	-2355.18	-2351.86	309.859	311.776	-2095.04	-2093.88			8.57464e+07	548.876	547.03	345.477	347.562	2260.97	2234.38		8.57464e+07	-2355.18	-2348.55	309.859	313.697	-2095.04	-2092.63			8.57464e+07	548.876	545.198	345.477	349.67	2260.97	2208.16		8.57464e+07	-2355.18	-2341.93	309.859	317.553	-2095.04	-2089.89
8.58715e+07	538.769	537.878	351.876	352.954	2155.25	2142.58		8.58715e+07	-2326.7	-2323.42	325.147	327.1	-2089.41	-2087.58			8.58715e+07	538.769	536.99	351.876	354.037	2155.25	2130.01		8.58715e+07	-2326.7	-2320.15	325.147	329.058	-2089.41	-2085.68			8.58715e+07	538.769	535.226	351.876	356.22	2155.25	2105.13		8.58715e+07	-2326.7	-2313.62	325.147	332.988	-2089.41	-2081.66
8.59965e+07	529.007	528.148	358.509	359.626	2054.92	2042.93		8.59965e+07	-2298.67	-2295.43	340.656	342.647	-2078.5	-2076.1			8.59965e+07	529.007	527.293	358.509	360.748	2054.92	2031.02		8.59965e+07	-2298.67	-2292.2	340.656	344.643	-2078.5	-2073.64			8.59965e+07	529.007	525.593	358.509	363.011	2054.92	2007.48		8.59965e+07	-2298.67	-2285.75	340.656	348.649	-2078.5	-2068.53
8.61215e+07	519.576	518.749	365.385	366.543	1959.96	1948.62		8.61215e+07	-2271.09	-2267.89	356.394	358.423	-2063.08	-2060.19			8.61215e+07	519.576	517.925	365.385	367.707	1959.96	1937.37		8.61215e+07	-2271.09	-2264.7	356.394	360.458	-2063.08	-2057.24			8.61215e+07	519.576	516.288	365.385	370.053	1959.96	1915.14		8.61215e+07	-2271.09	-2258.32	356.394	364.542	-2063.08	-2051.21
8.62466e+07	510.465	509.668	372.517	373.718	1870.24	1859.55		8.62466e+07	-2243.93	-2240.77	372.366	374.435	-2043.81	-2040.51			8.62466e+07	510.465	508.874	372.517	374.925	1870.24	1848.94		8.62466e+07	-2243.93	-2237.62	372.366	376.51	-2043.81	-2037.17			8.62466e+07	510.465	507.298	372.517	377.358	1870.24	1827.98		8.62466e+07	-2243.93	-2231.32	372.366	380.674	-2043.81	-2030.36
8.63716e+07	501.661	500.893	379.916	381.162	1785.63	1775.56		8.63716e+07	-2217.19	-2214.07	388.58	390.69	-2021.31	-2017.67			8.63716e+07	501.661	500.129	379.916	382.414	1785.63	1765.57		8.63716e+07	-2217.19	-2210.95	388.58	392.806	-2021.31	-2013.99			8.63716e+07	501.661	498.611	379.916	384.939	1785.63	1745.83		8.63716e+07	-2217.19	-2204.73	388.58	397.052	-2021.31	-2006.53
8.64966e+07	493.153	492.414	387.595	388.888	1705.93	1696.46		8.64966e+07	-2190.86	-2187.77	405.042	407.195	-1996.11	-1992.18			8.64966e+07	493.153	491.678	387.595	390.188	1705.93	1687.06		8.64966e+07	-2190.86	-2184.69	405.042	409.352	-1996.11	-1988.22			8.64966e+07	493.153	490.216	387.595	392.809	1705.93	1668.5		8.64966e+07	-2190.86	-2178.54	405.042	413.684	-1996.11	-1980.22
8.66217e+07	484.93	484.219	395.567	396.91	1630.95	1622.05		8.66217e+07	-2164.92	-2161.87	421.761	423.956	-1968.67	-1964.5			8.66217e+07	484.93	483.511	395.567	398.26	1630.95	1613.21		8.66217e+07	-2164.92	-2158.82	421.761	426.157	-1968.67	-1960.32			8.66217e+07	484.93	482.103	395.567	400.982	1630.95	1595.77		8.66217e+07	-2164.92	-2152.74	421.761	430.576	-1968.67	-1951.88
8.67467e+07	476.983	476.298	403.848	405.242	1560.46	1552.1		8.67467e+07	-2139.36	-2136.34	438.742	440.982	-1939.39	-1935.04			8.67467e+07	476.983	475.617	403.848	406.644	1560.46	1543.8		8.67467e+07	-2139.36	-2133.33	438.742	443.227	-1939.39	-1930.67			8.67467e+07	476.983	474.262	403.848	409.473	1560.46	1527.42		8.67467e+07	-2139.36	-2127.32	438.742	447.736	-1939.39	-1921.88
8.68717e+07	469.301	468.643	412.451	413.9	1494.24	1486.39		8.68717e+07	-2114.17	-2111.19	455.995	458.28	-1908.64	-1904.14			8.68717e+07	469.301	467.987	412.451	415.357	1494.24	1478.61		8.68717e+07	-2114.17	-2108.21	455.995	460.571	-1908.64	-1899.62			8.68717e+07	469.301	466.683	412.451	418.297	1494.24	1463.23		8.68717e+07	-2114.17	-2102.26	455.995	465.171	-1908.64	-1890.56
8.69967e+07	461.876	461.242	421.394	422.9	1432.06	1424.69		8.69967e+07	-2089.35	-2086.4	473.525	475.857	-1876.72	-1872.1			8.69967e+07	461.876	460.611	421.394	424.415	1432.06	1417.39		8.69967e+07	-2089.35	-2083.45	473.525	478.195	-1876.72	-1867.47			8.69967e+07	461.876	459.358	421.394	427.472	1432.06	1402.97		8.69967e+07	-2089.35	-2077.57	473.525	482.889	-1876.72	-1858.18
8.71218e+07	454.698	454.089	430.693	432.26	1373.69	1366.78		8.71218e+07	-2064.87	-2061.95	491.341	493.721	-1843.88	-1839.17			8.71218e+07	454.698	453.482	430.693	433.836	1373.69	1359.94		8.71218e+07	-2064.87	-2059.04	491.341	496.107	-1843.88	-1834.45			8.71218e+07	454.698	452.277	430.693	437.016	1373.69	1346.42		8.71218e+07	-2064.87	-2053.21	491.341	500.898	-1843.88	-1825
8.72468e+07	447.759	447.174	440.367	441.997	1318.92	1312.44		8.72468e+07	-2040.74	-2037.85	509.452	511.881	-1810.34	-1805.57			8.72468e+07	447.759	446.59	440.367	443.638	1318.92	1306.02		8.72468e+07	-2040.74	-2034.96	509.452	514.316	-1810.34	-1800.79			8.72468e+07	447.759	445.432	440.367	446.948	1318.92	1293.35		8.72468e+07	-2040.74	-2029.2	509.452	519.207	-1810.34	-1791.23
8.73718e+07	441.052	440.489	450.435	452.132	1267.53	1261.46		8.73718e+07	-2016.94	-2014.08	527.864	530.343	-1776.31	-1771.49			8.73718e+07	441.052	439.929	450.435	453.84	1267.53	1255.44		8.73718e+07	-2016.94	-2011.22	527.864	532.83	-1776.31	-1766.67			8.73718e+07	441.052	438.816	450.435	457.287	1267.53	1243.57		8.73718e+07	-2016.94	-2005.51	527.864	537.822	-1776.31	-1757.03
8.74969e+07	434.568	434.027	460.918	462.686	1219.31	1213.63		8.74969e+07	-1993.46	-1990.62	546.586	549.117	-1741.94	-1737.09			8.74969e+07	434.568	433.489	460.918	464.465	1219.31	1207.99		8.74969e+07	-1993.46	-1987.79	546.586	551.655	-1741.94	-1732.25			8.74969e+07	434.568	432.421	460.918	468.056	1219.31	1196.86		8.74969e+07	-1993.46	-1982.14	546.586	556.752	-1741.94	-1722.56
8.76219e+07	428.3	427.781	471.837	473.68	1174.08	1168.76		8.76219e+07	-1970.29	-1967.48	565.626	568.21	-1707.37	-1702.51			8.76219e+07	428.3	427.265	471.837	475.534	1174.08	1163.48		8.76219e+07	-1970.29	-1964.68	565.626	570.801	-1707.37	-1697.65			8.76219e+07	428.3	426.24	471.837	479.278	1174.08	1153.05		8.76219e+07	-1970.29	-1959.08	565.626	576.005	-1707.37	-1687.94
8.77469e+07	422.242	421.744	483.218	485.139	1131.65	1126.66		8.77469e+07	-1947.42	-1944.64	584.992	587.63	-1672.71	-1667.84			8.77469e+07	422.242	421.249	483.218	487.073	1131.65	1121.72		8.77469e+07	-1947.42	-1941.86	584.992	590.276	-1672.71	-1662.99			8.77469e+07	422.242	420.266	483.218	490.976	1131.65	1111.96		8.77469e+07	-1947.42	-1936.32	584.992	595.589	-1672.71	-1653.28
8.7872e+07	416.386	415.909	495.083	497.088	1091.85	1087.18		8.7872e+07	-1924.85	-1922.09	604.692	607.386	-1638.05	-1633.2			8.7872e+07	416.386	415.435	495.083	499.105	1091.85	1082.55		8.7872e+07	-1924.85	-1919.34	604.692	610.088	-1638.05	-1628.35			8.7872e+07	416.386	414.493	495.083	503.178	1091.85	1073.41		8.7872e+07	-1924.85	-1913.84	604.692	615.513	-1638.05	-1618.67
8.7997e+07	410.728	410.271	507.461	509.553	1054.51	1050.13		8.7997e+07	-1902.56	-1899.83	624.734	627.486	-1603.48	-1598.65			8.7997e+07	410.728	409.816	507.461	511.659	1054.51	1045.8		8.7997e+07	-1902.56	-1897.1	624.734	630.244	-1603.48	-1593.82			8.7997e+07	410.728	408.915	507.461	515.911	1054.51	1037.24		8.7997e+07	-1902.56	-1891.65	624.734	635.784	-1603.48	-1584.17
8.8122e+07	405.259	404.822	520.38	522.565	1019.48	1015.38		8.8122e+07	-1880.56	-1877.85	645.127	647.936	-1569.07	-1564.26			8.8122e+07	405.259	404.387	520.38	524.764	1019.48	1011.33		8.8122e+07	-1880.56	-1875.14	645.127	650.753	-1569.07	-1559.45			8.8122e+07	405.259	403.525	520.38	529.205	1019.48	1003.32		8.8122e+07	-1880.56	-1869.74	645.127	656.409	-1569.07	-1549.85
8.82471e+07	399.976	399.558	533.87	536.153	986.615	982.785		8.82471e+07	-1858.82	-1856.13	665.878	668.746	-1534.86	-1530.07			8.82471e+07	399.976	399.143	533.87	538.45	986.615	978.989		8.82471e+07	-1858.82	-1853.45	665.878	671.623	-1534.86	-1525.3			8.82471e+07	399.976	398.319	533.87	543.092	986.615	971.5		8.82471e+07	-1858.82	-1848.09	665.878	677.398	-1534.86	-1515.76
8.83721e+07	394.873	394.474	547.964	550.35	955.787	952.205		8.83721e+07	-1837.34	-1834.68	686.994	689.923	-1500.89	-1496.14			8.83721e+07	394.873	394.077	547.964	552.752	955.787	948.655		8.83721e+07	-1837.34	-1832.02	686.994	692.86	-1500.89	-1491.4			8.83721e+07	394.873	393.29	547.964	557.606	955.787	941.652		8.83721e+07	-1837.34	-1826.7	686.994	698.757	-1500.89	-1481.93
8.84971e+07	389.944	389.563	562.696	565.192	926.869	923.521		8.84971e+07	-1816.12	-1813.48	708.484	711.474	-1467.21	-1462.49			8.84971e+07	389.944	389.184	562.696	567.705	926.869	920.203		8.84971e+07	-1816.12	-1810.83	708.484	714.473	-1467.21	-1457.79			8.84971e+07	389.944	388.434	562.696	572.783	926.869	913.658		8.84971e+07	-1816.12	-1805.56	708.484	720.493	-1467.21	-1448.39
8.86222e+07	385.184	384.821	578.104	580.716	899.747	896.618		8.86222e+07	-1795.14	-1792.52	730.353	733.406	-1433.83	-1429.16			8.86222e+07	385.184	384.461	578.104	583.347	899.747	893.519		8.86222e+07	-1795.14	-1789.9	730.353	736.467	-1433.83	-1424.49			8.86222e+07	385.184	383.746	578.104	588.662	899.747	887.406		8.86222e+07	-1795.14	-1784.67	730.353	742.614	-1433.83	-1415.17
8.87472e+07	380.589	380.244	594.228	596.963	874.312	871.391		8.87472e+07	-1774.41	-1771.8	752.609	755.726	-1400.78	-1396.15			8.87472e+07	380.589	379.901	594.228	599.718	874.312	868.498		8.87472e+07	-1774.41	-1769.2	752.609	758.85	-1400.78	-1391.52			8.87472e+07	380.589	379.222	594.228	605.286	874.312	862.793		8.87472e+07	-1774.41	-1764.01	752.609	765.124	-1400.78	-1382.28
8.88722e+07	376.154	375.827	611.11	613.976	850.466	847.741		8.88722e+07	-1753.9	-1751.32	775.257	778.438	-1368.08	-1363.48			8.88722e+07	376.154	375.501	611.11	616.862	850.466	845.043		8.88722e+07	-1753.9	-1748.73	775.257	781.627	-1368.08	-1358.89			8.88722e+07	376.154	374.856	611.11	622.698	850.466	839.723		8.88722e+07	-1753.9	-1743.58	775.257	788.029	-1368.08	-1349.74
8.89972e+07	371.876	371.565	628.796	631.801	828.116	825.577		8.89972e+07	-1733.62	-1731.06	798.302	801.548	-1335.72	-1331.16			8.89972e+07	371.876	371.257	628.796	634.827	828.116	823.063		8.89972e+07	-1733.62	-1728.49	798.302	804.802	-1335.72	-1326.62			8.89972e+07	371.876	370.646	628.796	640.946	828.116	818.108		8.89972e+07	-1733.62	-1723.37	798.302	811.333	-1335.72	-1317.54
8.91223e+07	367.75	367.456	647.335	650.487	807.176	804.813		8.91223e+07	-1713.56	-1711.01	821.749	825.06	-1303.71	-1299.2			8.91223e+07	367.75	367.164	647.335	653.662	807.176	802.474		8.91223e+07	-1713.56	-1708.46	821.749	828.379	-1303.71	-1294.7			8.91223e+07	367.75	366.586	647.335	660.083	807.176	797.865		8.91223e+07	-1713.56	-1703.37	821.749	835.041	-1303.71	-1285.7
8.92473e+07	363.772	363.494	666.78	670.088	787.569	785.373		8.92473e+07	-1693.71	-1691.18	845.6	848.976	-1272.07	-1267.6			8.92473e+07	363.772	363.219	666.78	673.421	787.569	783.199		8.92473e+07	-1693.71	-1688.65	845.6	852.361	-1272.07	-1263.13			8.92473e+07	363.772	362.674	666.78	680.162	787.569	778.918		8.92473e+07	-1693.71	-1683.59	845.6	859.153	-1272.07	-1254.22
8.93723e+07	359.938	359.677	687.186	690.66	769.221	767.183		8.93723e+07	-1674.07	-1671.55	869.857	873.298	-1240.78	-1236.35			8.93723e+07	359.938	359.417	687.186	694.161	769.221	765.167		8.93723e+07	-1674.07	-1669.04	869.857	876.748	-1240.78	-1231.92			8.93723e+07	359.938	358.905	687.186	701.243	769.221	761.198		8.93723e+07	-1674.07	-1664.01	869.857	883.671	-1240.78	-1223.09
8.94974e+07	356.246	356	708.613	712.265	752.064	750.177		8.94974e+07	-1654.62	-1652.12	894.519	898.026	-1209.84	-1205.45			8.94974e+07	356.246	355.757	708.613	715.944	752.064	748.311		8.94974e+07	-1654.62	-1649.62	894.519	901.541	-1209.84	-1201.06			8.94974e+07	356.246	355.276	708.613	723.389	752.064	744.639		8.94974e+07	-1654.62	-1644.62	894.519	908.593	-1209.84	-1192.31
8.96224e+07	352.691	352.461	731.128	734.968	736.036	734.293		8.96224e+07	-1635.37	-1632.88	919.586	923.157	-1179.25	-1174.89			8.96224e+07	352.691	352.234	731.128	738.837	736.036	732.57		8.96224e+07	-1635.37	-1630.4	919.586	926.736	-1179.25	-1170.54			8.96224e+07	352.691	351.785	731.128	746.668	736.036	729.182		8.96224e+07	-1635.37	-1625.43	919.586	933.916	-1179.25	-1161.87
8.97474e+07	349.271	349.057	754.799	758.839	721.08	719.475		8.97474e+07	-1616.31	-1613.83	945.052	948.687	-1148.99	-1144.68			8.97474e+07	349.271	348.845	754.799	762.911	721.08	717.888		8.97474e+07	-1616.31	-1611.36	945.052	952.328	-1148.99	-1140.36			8.97474e+07	349.271	348.427	754.799	771.153	721.08	714.771		8.97474e+07	-1616.31	-1606.42	945.052	959.633	-1148.99	-1131.76
8.98725e+07	345.983	345.784	779.7	783.954	707.143	705.669		8.98725e+07	-1597.42	-1594.96	970.911	974.607	-1119.07	-1114.79			8.98725e+07	345.983	345.587	779.7	788.241	707.143	704.213		8.98725e+07	-1597.42	-1592.5	970.911	978.31	-1119.07	-1110.51			8.98725e+07	345.983	345.2	779.7	796.921	707.143	701.356		8.98725e+07	-1597.42	-1587.58	970.911	985.735	-1119.07	-1101.97
8.99975e+07	342.824	342.64	805.912	810.393	694.176	692.828		8.99975e+07	-1578.71	-1576.26	997.152	1000.91	-1089.47	-1085.22			8.99975e+07	342.824	342.459	805.912	814.911	694.176	691.498		8.99975e+07	-1578.71	-1573.81	997.152	1004.67	-1089.47	-1080.98			8.99975e+07	342.824	342.101	805.912	824.057	694.176	688.891		8.99975e+07	-1578.71	-1568.92	997.152	1012.21	-1089.47	-1072.51
9.01225e+07	339.791	339.622	833.519	838.243	682.134	680.908		9.01225e+07	-1560.17	-1557.73	1023.76	1027.57	-1060.18	-1055.96			9.01225e+07	339.791	339.456	833.519	843.006	682.134	679.699		9.01225e+07	-1560.17	-1555.3	1023.76	1031.39	-1060.18	-1051.75			9.01225e+07	339.791	339.128	833.519	852.65	682.134	677.331		9.01225e+07	-1560.17	-1550.43	1023.76	1039.04	-1060.18	-1043.34
9.02476e+07	336.882	336.728	862.615	867.598	670.977	669.868		9.02476e+07	-1541.79	-1539.37	1050.72	1054.58	-1031.18	-1027			9.02476e+07	336.882	336.576	862.615	872.622	670.977	668.775		9.02476e+07	-1541.79	-1536.94	1050.72	1058.45	-1031.18	-1022.81			9.02476e+07	336.882	336.279	862.615	882.797	670.977	666.639		9.02476e+07	-1541.79	-1532.09	1050.72	1066.2	-1031.18	-1014.46
9.03726e+07	334.094	333.955	893.297	898.556	660.666	659.67		9.03726e+07	-1523.57	-1521.16	1078.01	1081.92	-1002.47	-998.314			9.03726e+07	334.094	333.818	893.297	903.859	660.666	658.69		9.03726e+07	-1523.57	-1518.74	1078.01	1085.83	-1002.47	-994.158			9.03726e+07	334.094	333.55	893.297	914.6	660.666	656.778		9.03726e+07	-1523.57	-1513.91	1078.01	1093.67	-1002.47	-985.861
9.04976e+07	331.425	331.301	925.671	931.224	651.169	650.282		9.04976e+07	-1505.51	-1503.1	1105.59	1109.54	-974.036	-969.902			9.04976e+07	331.425	331.178	925.671	936.825	651.169	649.411		9.04976e+07	-1505.51	-1500.69	1105.59	1113.5	-974.036	-965.772			9.04976e+07	331.425	330.94	925.671	948.17	651.169	647.715		9.04976e+07	-1505.51	-1495.88	1105.59	1121.41	-974.036	-957.525
9.06227e+07	328.874	328.764	959.849	965.716	642.452	641.671		9.06227e+07	-1487.59	-1485.19	1133.43	1137.42	-945.858	-941.747			9.06227e+07	328.874	328.656	959.849	971.635	642.452	640.906		9.06227e+07	-1487.59	-1482.79	1133.43	1141.4	-945.858	-937.641			9.06227e+07	328.874	328.446	959.849	983.626	642.452	639.422		9.06227e+07	-1487.59	-1478	1133.43	1149.38	-945.858	-929.44
9.07477e+07	326.437	326.341	995.952	1002.16	634.488	633.811		9.07477e+07	-1469.81	-1467.42	1161.49	1165.5	-917.924	-913.835			9.07477e+07	326.437	326.248	995.952	1008.41	634.488	633.149		9.07477e+07	-1469.81	-1465.03	1161.49	1169.51	-917.924	-909.751			9.07477e+07	326.437	326.068	995.952	1021.09	634.488	631.87		9.07477e+07	-1469.81	-1460.25	1161.49	1177.53	-917.924	-901.591
9.08727e+07	324.113	324.032	1034.11	1040.67	627.252	626.676		9.08727e+07	-1452.17	-1449.78	1189.71	1193.73	-890.221	-886.152			9.08727e+07	324.113	323.954	1034.11	1047.29	627.252	626.114		9.08727e+07	-1452.17	-1447.4	1189.71	1197.75	-890.221	-882.087			9.08727e+07	324.113	323.802	1034.11	1060.7	627.252	625.036		9.08727e+07	-1452.17	-1442.64	1189.71	1205.79	-890.221	-873.965
9.09977e+07	321.901	321.835	1074.46	1081.4	620.72	620.242		9.09977e+07	-1434.66	-1432.28	1218.02	1222.05	-862.735	-858.684			9.09977e+07	321.901	321.77	1074.46	1088.4	620.72	619.78		9.09977e+07	-1434.66	-1429.91	1218.02	1226.07	-862.735	-854.636			9.09977e+07	321.901	321.648	1074.46	1102.6	620.72	618.899		9.09977e+07	-1434.66	-1425.16	1218.02	1234.09	-862.735	-846.548
9.11228e+07	319.799	319.747	1117.14	1124.49	614.871	614.491		9.11228e+07	-1417.27	-1414.9	1246.35	1250.36	-835.452	-831.417			9.11228e+07	319.799	319.697	1117.14	1131.91	614.871	614.125		9.11228e+07	-1417.27	-1412.54	1246.35	1254.37	-835.452	-827.383			9.11228e+07	319.799	319.604	1117.14	1146.94	614.871	613.438		9.11228e+07	-1417.27	-1407.8	1246.35	1262.35	-835.452	-819.324
9.12478e+07	317.806	317.768	1162.31	1170.1	609.688	609.403		9.12478e+07	-1400.01	-1397.65	1274.6	1278.58	-808.358	-804.335			9.12478e+07	317.806	317.732	1162.31	1177.95	609.688	609.133		9.12478e+07	-1400.01	-1395.29	1274.6	1282.55	-808.358	-800.315			9.12478e+07	317.806	317.667	1162.31	1193.87	609.688	608.637		9.12478e+07	-1400.01	-1390.56	1274.6	1290.45	-808.358	-792.281
9.13728e+07	315.919	315.896	1210.14	1218.39	605.154	604.964		9.13728e+07	-1382.87	-1380.51	1302.66	1306.59	-781.437	-777.425			9.13728e+07	315.919	315.874	1210.14	1226.71	605.154	604.789		9.13728e+07	-1382.87	-1378.15	1302.66	1310.51	-781.437	-773.416			9.13728e+07	315.919	315.838	1210.14	1243.58	605.154	604.481		9.13728e+07	-1382.87	-1373.44	1302.66	1318.28	-781.437	-765.402
9.14979e+07	314.138	314.129	1260.79	1269.53	601.256	601.16		9.14979e+07	-1365.83	-1363.48	1330.41	1334.26	-754.675	-750.673			9.14979e+07	314.138	314.122	1260.79	1278.35	601.256	601.078		9.14979e+07	-1365.83	-1361.13	1330.41	1338.1	-754.675	-746.672			9.14979e+07	314.138	314.115	1260.79	1296.22	601.256	600.958		9.14979e+07	-1365.83	-1356.42	1330.41	1345.69	-754.675	-738.675
9.16229e+07	312.462	312.467	1314.44	1323.7	597.982	597.979		9.16229e+07	-1348.91	-1346.56	1357.69	1361.44	-728.059	-724.064			9.16229e+07	312.462	312.475	1314.44	1333.05	597.982	597.99		9.16229e+07	-1348.91	-1344.21	1357.69	1365.15	-728.059	-720.069			9.16229e+07	312.462	312.497	1314.44	1352	597.982	598.056		9.16229e+07	-1348.91	-1339.51	1357.69	1372.51	-728.059	-712.084
9.17479e+07	310.889	310.909	1371.28	1381.1	595.323	595.412		9.17479e+07	-1332.09	-1329.74	1384.32	1387.92	-701.574	-697.583			9.17479e+07	310.889	310.931	1371.28	1391	595.323	595.517		9.17479e+07	-1332.09	-1327.39	1384.32	1391.5	-701.574	-693.593			9.17479e+07	310.889	310.982	1371.28	1411.09	595.323	595.769		9.17479e+07	-1332.09	-1322.7	1384.32	1398.54	-701.574	-685.616
9.1873e+07	309.419	309.454	1431.5	1441.91	593.269	593.452		9.1873e+07	-1315.36	-1313.02	1410.09	1413.52	-675.206	-671.218			9.1873e+07	309.419	309.49	1431.5	1452.4	593.269	593.649		9.1873e+07	-1315.36	-1310.67	1410.09	1416.9	-675.206	-667.23			9.1873e+07	309.419	309.571	1431.5	1473.68	593.269	594.088		9.1873e+07	-1315.36	-1305.98	1410.09	1423.55	-675.206	-659.256
9.1998e+07	308.051	308.1	1495.3	1506.32	591.817	592.093		9.1998e+07	-1298.73	-1296.39	1434.77	1437.97	-648.941	-644.953			9.1998e+07	308.051	308.151	1495.3	1517.44	591.817	592.384		9.1998e+07	-1298.73	-1294.04	1434.77	1441.12	-648.941	-640.965			9.1998e+07	308.051	308.261	1495.3	1539.99	591.817	593.01		9.1998e+07	-1298.73	-1289.36	1434.77	1447.27	-648.941	-632.99
9.2123e+07	306.784	306.848	1562.86	1574.53	590.962	591.332		9.2123e+07	-1282.19	-1279.84	1458.07	1460.99	-622.765	-618.775			9.2123e+07	306.784	306.914	1562.86	1586.31	590.962	591.717		9.2123e+07	-1282.19	-1277.5	1458.07	1463.85	-622.765	-614.785			9.2123e+07	306.784	307.053	1562.86	1610.19	590.962	592.532		9.2123e+07	-1282.19	-1272.82	1458.07	1469.4	-622.765	-606.805
9.22481e+07	305.617	305.696	1634.38	1646.74	590.702	591.167		9.22481e+07	-1265.73	-1263.39	1479.67	1482.25	-596.664	-592.671			9.22481e+07	305.617	305.777	1634.38	1659.21	590.702	591.647		9.22481e+07	-1265.73	-1261.05	1479.67	1484.76	-596.664	-588.677			9.22481e+07	305.617	305.946	1634.38	1684.47	590.702	592.653		9.22481e+07	-1265.73	-1256.37	1479.67	1489.58	-596.664	-580.688
9.23731e+07	304.551	304.645	1710.05	1723.12	591.037	591.598		9.23731e+07	-1249.35	-1247.01	1499.2	1501.37	-570.625	-566.626			9.23731e+07	304.551	304.741	1710.05	1736.31	591.037	592.174		9.23731e+07	-1249.35	-1244.67	1499.2	1503.47	-570.625	-562.626			9.23731e+07	304.551	304.94	1710.05	1763.02	591.037	593.375		9.23731e+07	-1249.35	-1239.99	1499.2	1507.4	-570.625	-554.624
9.24981e+07	303.584	303.693	1790.04	1803.85	591.97	592.628		9.24981e+07	-1233.04	-1230.7	1516.24	1517.92	-544.635	-540.628			9.24981e+07	303.584	303.804	1790.04	1817.78	591.97	593.302		9.24981e+07	-1233.04	-1228.36	1516.24	1519.52	-544.635	-536.62			9.24981e+07	303.584	304.034	1790.04	1845.98	591.97	594.7		9.24981e+07	-1233.04	-1223.68	1516.24	1522.41	-544.635	-528.6
9.26232e+07	302.717	302.84	1874.5	1889.07	593.503	594.261		9.26232e+07	-1216.81	-1214.47	1530.3	1531.41	-518.68	-514.663			9.26232e+07	302.717	302.967	1874.5	1903.75	593.503	595.035		9.26232e+07	-1216.81	-1212.13	1530.3	1532.41	-518.68	-510.645			9.26232e+07	302.717	303.228	1874.5	1933.49	593.503	596.634		9.26232e+07	-1216.81	-1207.44	1530.3	1534.07	-518.68	-502.605
9.27482e+07	301.948	302.088	1963.54	1978.88	595.643	596.502		9.27482e+07	-1200.64	-1198.3	1540.85	1541.29	-492.748	-488.719			9.27482e+07	301.948	302.23	1963.54	1994.35	595.643	597.379		9.27482e+07	-1200.64	-1195.95	1540.85	1541.59	-492.748	-484.689			9.27482e+07	301.948	302.521	1963.54	2025.63	595.643	599.184		9.27482e+07	-1200.64	-1191.26	1540.85	1541.81	-492.748	-476.625
9.28732e+07	301.279	301.434	2057.24	2073.37	598.397	599.361		9.28732e+07	-1184.54	-1182.19	1547.28	1546.92	-466.826	-462.784			9.28732e+07	301.279	301.592	2057.24	2089.61	598.397	600.342		9.28732e+07	-1184.54	-1179.84	1547.28	1546.42	-466.826	-458.741			9.28732e+07	301.279	301.915	2057.24	2122.45	598.397	602.358		9.28732e+07	-1184.54	-1175.15	1547.28	1544.96	-466.826	-450.648
9.29982e+07	300.709	300.88	2155.63	2172.53	601.776	602.847		9.29982e+07	-1168.49	-1166.14	1548.9	1547.63	-440.903	-436.846			9.29982e+07	300.709	301.053	2155.63	2189.54	601.776	603.936		9.29982e+07	-1168.49	-1163.79	1548.9	1546.2	-440.903	-432.787			9.29982e+07	300.709	301.409	2155.63	2223.92	601.776	606.169		9.29982e+07	-1168.49	-1159.09	1548.9	1542.8	-440.903	-424.662
9.31233e+07	300.238	300.425	2258.64	2276.3	605.79	606.972		9.31233e+07	-1152.49	-1150.14	1544.97	1542.65	-414.968	-410.893			9.31233e+07	300.238	300.614	2258.64	2294.06	605.79	608.172		9.31233e+07	-1152.49	-1147.79	1544.97	1540.15	-414.968	-406.817			9.31233e+07	300.238	301.002	2258.64	2329.91	605.79	610.63		9.31233e+07	-1152.49	-1143.08	1544.97	1534.53	-414.968	-398.657
9.32483e+07	299.866	300.069	2366.14	2384.51	610.455	611.751		9.32483e+07	-1136.55	-1134.19	1534.66	1531.16	-389.008	-384.915			9.32483e+07	299.866	300.276	2366.14	2402.98	610.455	613.066		9.32483e+07	-1136.55	-1131.83	1534.66	1527.43	-389.008	-380.82			9.32483e+07	299.866	300.697	2366.14	2440.2	610.455	615.756		9.32483e+07	-1136.55	-1127.12	1534.66	1519.3	-389.008	-372.622
9.33733e+07	299.594	299.814	2477.85	2496.87	615.787	617.201		9.33733e+07	-1120.65	-1118.29	1517.11	1512.26	-363.013	-358.901			9.33733e+07	299.594	300.037	2477.85	2515.98	615.787	618.635		9.33733e+07	-1120.65	-1115.92	1517.11	1507.15	-363.013	-354.785			9.33733e+07	299.594	300.492	2477.85	2554.44	615.787	621.565		9.33733e+07	-1120.65	-1111.19	1517.11	1496.18	-363.013	-346.546
9.34984e+07	299.423	299.66	2593.38	2612.97	621.804	623.34		9.34984e+07	-1104.79	-1102.42	1491.39	1485.01	-336.975	-332.841			9.34984e+07	299.423	299.9	2593.38	2632.63	621.804	624.898		9.34984e+07	-1104.79	-1100.05	1491.39	1478.37	-336.975	-328.704			9.34984e+07	299.423	300.389	2593.38	2672.12	621.804	628.078		9.34984e+07	-1104.79	-1095.31	1491.39	1464.23	-336.975	-320.421
9.36234e+07	299.352	299.607	2712.17	2732.2	628.527	630.191		9.36234e+07	-1088.96	-1086.59	1456.51	1448.46	-310.883	-306.727			9.36234e+07	299.352	299.864	2712.17	2752.28	628.527	631.877		9.36234e+07	-1088.96	-1084.21	1456.51	1440.1	-310.883	-302.567			9.36234e+07	299.352	300.388	2712.17	2792.54	628.527	635.318		9.36234e+07	-1088.96	-1079.46	1456.51	1422.47	-310.883	-294.238
9.37484e+07	299.383	299.655	2833.46	2853.79	635.98	637.777		9.37484e+07	-1073.17	-1070.79	1411.53	1401.63	-284.73	-280.55			9.37484e+07	299.383	299.93	2833.46	2874.13	635.98	639.598		9.37484e+07	-1073.17	-1068.41	1411.53	1391.4	-284.73	-276.366			9.37484e+07	299.383	300.49	2833.46	2914.82	635.98	643.311		9.37484e+07	-1073.17	-1063.64	1411.53	1369.95	-284.73	-267.99
9.38735e+07	299.517	299.807	2956.29	2976.72	644.19	646.126		9.38735e+07	-1057.41	-1055.02	1355.47	1343.57	-258.509	-254.304			9.38735e+07	299.517	300.1	2956.29	2997.12	644.19	648.087		9.38735e+07	-1057.41	-1052.63	1355.47	1331.32	-258.509	-250.096			9.38735e+07	299.517	300.696	2956.29	3037.82	644.19	652.084		9.38735e+07	-1057.41	-1047.84	1355.47	1305.75	-258.509	-241.671
9.39985e+07	299.754	300.062	3079.47	3099.77	653.185	655.267		9.39985e+07	-1041.66	-1039.27	1287.48	1273.44	-232.213	-227.983			9.39985e+07	299.754	300.373	3079.47	3119.99	653.185	657.375		9.39985e+07	-1041.66	-1036.87	1287.48	1259.03	-232.213	-223.75			9.39985e+07	299.754	301.006	3079.47	3160.19	653.185	661.669		9.39985e+07	-1041.66	-1032.06	1287.48	1229.09	-232.213	-215.275
9.41235e+07	300.095	300.422	3201.57	3221.46	662.998	665.233		9.41235e+07	-1025.94	-1023.53	1206.77	1190.48	-205.838	-201.583			9.41235e+07	300.095	300.752	3201.57	3241.23	662.998	667.495		9.41235e+07	-1025.94	-1021.12	1206.77	1173.81	-205.838	-197.325			9.41235e+07	300.095	301.423	3201.57	3280.35	662.998	672.101		9.41235e+07	-1025.94	-1016.3	1206.77	1139.31	-205.838	-188.799
9.42486e+07	300.542	300.888	3320.93	3340.1	673.665	676.06		9.42486e+07	-1010.23	-1007.81	1112.79	1094.18	-179.381	-175.101			9.42486e+07	300.542	301.237	3320.93	3359.08	673.665	678.483		9.42486e+07	-1010.23	-1005.39	1112.79	1075.18	-179.381	-170.817			9.42486e+07	300.542	301.947	3320.93	3396.47	673.665	683.418		9.42486e+07	-1010.23	-1000.55	1112.79	1036.02	-179.381	-162.242
9.43736e+07	301.095	301.461	3435.66	3453.76	685.223	687.787		9.43736e+07	-994.53	-992.102	1005.19	984.243	-152.841	-148.536			9.43736e+07	301.095	301.831	3435.66	3471.62	685.223	690.381		9.43736e+07	-994.53	-989.672	1005.19	962.909	-152.841	-144.228			9.43736e+07	301.095	302.581	3435.66	3506.55	685.223	695.661		9.43736e+07	-994.53	-984.804	1005.19	919.104	-152.841	-135.605
9.44986e+07	301.757	302.143	3543.71	3560.37	697.716	700.457		9.44986e+07	-978.836	-976.396	883.977	860.726	-126.22	-121.891			9.44986e+07	301.757	302.533	3543.71	3576.73	697.716	703.231		9.44986e+07	-978.836	-973.954	883.977	837.109	-126.22	-117.559			9.44986e+07	301.757	303.324	3543.71	3608.45	697.716	708.876		9.44986e+07	-978.836	-969.062	883.977	788.8	-126.22	-108.889
9.46237e+07	302.529	302.936	3642.91	3657.75	711.189	714.118		9.46237e+07	-963.142	-960.689	749.504	724.067	-99.5194	-95.1679			9.46237e+07	302.529	303.347	3642.91	3672.21	711.189	717.081		9.46237e+07	-963.142	-958.235	749.504	698.295	-99.5194	-90.8143			9.46237e+07	302.529	304.18	3642.91	3699.97	711.189	723.111		9.46237e+07	-963.142	-953.318	749.504	645.776	-99.5194	-82.1018
9.47487e+07	303.413	303.841	3731.05	3743.69	725.693	728.82		9.47487e+07	-947.444	-944.979	602.571	575.141	-72.7473	-68.3753			9.47487e+07	303.413	304.273	3731.05	3755.89	725.693	731.983		9.47487e+07	-947.444	-942.511	602.571	547.42	-72.7473	-64.0018			9.47487e+07	303.413	305.149	3731.05	3778.94	725.693	738.419		9.47487e+07	-947.444	-937.567	602.571	491.146	-72.7473	-55.2513
9.48737e+07	304.411	304.861	3805.99	3816.07	741.281	744.617		9.48737e+07	-931.738	-929.259	444.433	415.283	-45.9129	-41.5232			9.48737e+07	304.411	305.314	3805.99	3825.66	741.281	747.992		9.48737e+07	-931.738	-926.777	444.433	385.9	-45.9129	-37.1327			9.48737e+07	304.411	306.235	3805.99	3843.34	741.281	754.858		9.48737e+07	-931.738	-921.805	444.433	326.483	-45.9129	-28.3505
9.49987e+07	305.524	305.996	3865.78	3873	758.012	761.57		9.49987e+07	-916.02	-913.526	276.802	246.281	-19.0299	-14.6261			9.49987e+07	305.524	306.473	3865.78	3879.68	758.012	765.169		9.49987e+07	-916.02	-911.029	276.802	215.598	-19.0299	-10.2224			9.49987e+07	305.524	307.439	3865.78	3891.42	758.012	772.49		9.49987e+07	-916.02	-906.026	276.802	153.799	-19.0299	-1.41644
9.51238e+07	306.755	307.251	3908.76	3912.88	775.949	779.742		9.51238e+07	-900.284	-897.774	101.813	70.3386	7.88351	12.2969			9.51238e+07	306.755	307.75	3908.76	3916.43	775.949	783.578		9.51238e+07	-900.284	-895.262	101.813	38.7818	7.88351	16.7091			9.51238e+07	306.755	308.764	3908.76	3921.82	775.949	791.381		9.51238e+07	-900.284	-890.227	101.813	-24.5194	7.88351	25.5286
9.52488e+07	308.107	308.626	3933.7	3934.55	795.16	799.202		9.52488e+07	-884.526	-882	-78.0468	-110.007	34.804	39.2214			9.52488e+07	308.107	309.15	3933.7	3934.83	795.16	803.289		9.52488e+07	-884.526	-879.471	-78.0468	-141.963	34.804	43.6361			9.52488e+07	308.107	310.212	3933.7	3933.63	795.16	811.604		9.52488e+07	-884.526	-874.402	-78.0468	-205.802	34.804	52.4567
9.53738e+07	309.581	310.125	3939.86	3937.38	815.718	820.023		9.53738e+07	-868.741	-866.198	-260.041	-291.989	61.7022	66.1165			9.53738e+07	309.581	310.674	3939.86	3934.33	815.718	824.377		9.53738e+07	-868.741	-863.651	-260.041	-323.845	61.7022	70.5266			9.53738e+07	309.581	311.785	3939.86	3926.5	815.718	833.234		9.53738e+07	-868.741	-858.547	-260.041	-387.219	61.7022	79.333
9.54989e+07	311.181	311.751	3927.05	3921.28	837.7	842.285		9.54989e+07	-852.925	-850.363	-441.313	-472.746	88.5416	92.9445			9.54989e+07	311.181	312.325	3927.05	3914.96	837.7	846.921		9.54989e+07	-852.925	-847.798	-441.313	-504.002	88.5416	97.3413			9.54989e+07	311.181	313.488	3927.05	3900.66	837.7	856.353		9.54989e+07	-852.925	-842.657	-441.313	-565.92	88.5416	106.115
9.56239e+07	312.91	313.506	3895.66	3886.74	861.189	866.07		9.56239e+07	-837.072	-834.492	-619.028	-649.464	115.278	119.659			9.56239e+07	312.91	314.106	3895.66	3877.3	861.189	871.007		9.56239e+07	-837.072	-831.907	-619.028	-679.642	115.278	124.032			9.56239e+07	312.91	315.323	3895.66	3856.88	861.189	881.048		9.56239e+07	-837.072	-826.727	-619.028	-739.173	115.278	132.751
9.57489e+07	314.771	315.393	3846.64	3834.78	886.272	891.469		9.57489e+07	-821.178	-818.578	-790.512	-819.511	141.858	146.205			9.57489e+07	314.771	316.021	3846.64	3822.46	886.272	896.723		9.57489e+07	-821.178	-815.973	-790.512	-848.182	141.858	150.542			9.57489e+07	314.771	317.293	3846.64	3796.44	886.272	907.41		9.57489e+07	-821.178	-810.751	-790.512	-904.498	141.858	159.179
9.5874e+07	316.767	317.417	3781.39	3766.89	913.044	918.574		9.5874e+07	-805.238	-802.616	-953.377	-980.56	168.216	172.516			9.5874e+07	316.767	318.074	3781.39	3751.99	913.044	924.165		9.5874e+07	-805.238	-799.99	-953.377	-1007.36	168.216	176.801			9.5874e+07	316.767	319.403	3781.39	3721.02	913.044	935.536		9.5874e+07	-805.238	-794.726	-953.377	-1059.77	168.216	185.326
9.5999e+07	318.902	319.581	3701.7	3684.93	941.601	947.484		9.5999e+07	-789.247	-786.603	-1105.61	-1130.68	194.277	198.511			9.5999e+07	318.902	320.267	3701.7	3667.82	941.601	953.431		9.5999e+07	-789.247	-783.955	-1105.61	-1155.31	194.277	202.728			9.5999e+07	318.902	321.655	3701.7	3632.62	941.601	965.526		9.5999e+07	-789.247	-778.645	-1105.61	-1203.29	194.277	211.103
9.6124e+07	321.18	321.889	3609.65	3590.98	972.045	978.301		9.6124e+07	-773.199	-770.532	-1245.66	-1268.38	219.95	224.099			9.6124e+07	321.18	322.605	3609.65	3572.05	972.045	984.625		9.6124e+07	-773.199	-767.861	-1245.66	-1290.65	219.95	228.226			9.6124e+07	321.18	324.054	3609.65	3533.42	972.045	997.486		9.6124e+07	-773.199	-762.504	-1245.66	-1333.81	219.95	236.409
9.62491e+07	323.604	324.345	3507.45	3487.29	1004.48	1011.13		9.62491e+07	-757.089	-754.398	-1372.41	-1392.65	245.129	249.169			9.62491e+07	323.604	325.092	3507.45	3466.93	1004.48	1017.85		9.62491e+07	-757.089	-751.703	-1372.41	-1412.43	245.129	253.182			9.62491e+07	323.604	326.605	3507.45	3425.67	1004.48	1031.52		9.62491e+07	-757.089	-746.298	-1372.41	-1450.58	245.129	261.122
9.63741e+07	326.18	326.953	3397.35	3376.09	1039.02	1046.08		9.63741e+07	-740.913	-738.197	-1485.23	-1502.93	269.687	273.592			9.63741e+07	326.18	327.732	3397.35	3354.7	1039.02	1053.22		9.63741e+07	-740.913	-735.476	-1485.23	-1520.17	269.687	277.463			9.63741e+07	326.18	329.311	3397.35	3311.58	1039.02	1067.74		9.63741e+07	-740.913	-730.02	-1485.23	-1553.24	269.687	285.102
9.64991e+07	328.911	329.718	3281.54	3259.55	1075.76	1083.26		9.64991e+07	-724.664	-721.922	-1583.9	-1599.07	293.482	297.219			9.64991e+07	328.911	330.531	3281.54	3237.49	1075.76	1090.84		9.64991e+07	-724.664	-719.175	-1583.9	-1613.78	293.482	300.916			9.64991e+07	328.911	332.178	3281.54	3193.24	1075.76	1106.25		9.64991e+07	-724.664	-713.666	-1583.9	-1641.85	293.482	308.185
9.66242e+07	331.804	332.645	3162.05	3139.68	1114.82	1122.78		9.66242e+07	-708.338	-705.569	-1668.57	-1681.27	316.343	319.876			9.66242e+07	331.804	333.494	3162.05	3117.3	1114.82	1130.82		9.66242e+07	-708.338	-702.794	-1668.57	-1693.53	316.343	323.361			9.66242e+07	331.804	335.212	3162.05	3072.54	1114.82	1147.16		9.66242e+07	-708.338	-697.229	-1668.57	-1716.77	316.343	330.183
9.67492e+07	334.863	335.74	3040.74	3018.29	1156.3	1164.73		9.67492e+07	-691.929	-689.131	-1739.69	-1750.03	338.077	341.364			9.67492e+07	334.863	336.625	3040.74	2995.87	1156.3	1173.25		9.67492e+07	-691.929	-686.328	-1739.69	-1759.97	338.077	344.595			9.67492e+07	334.863	338.417	3040.74	2951.19	1156.3	1190.56		9.67492e+07	-691.929	-680.705	-1739.69	-1778.62	338.077	350.88
9.68742e+07	338.093	339.008	2919.23	2896.94	1200.3	1209.22		9.68742e+07	-675.43	-672.603	-1797.93	-1806.07	358.462	361.455			9.68742e+07	338.093	339.931	2919.23	2874.75	1200.3	1218.24		9.68742e+07	-675.43	-669.77	-1797.93	-1813.82	358.462	364.382			9.68742e+07	338.093	341.8	2919.23	2830.61	1200.3	1236.55		9.68742e+07	-675.43	-664.087	-1797.93	-1828.2	358.462	370.028
9.69992e+07	341.501	342.456	2798.87	2776.98	1246.9	1256.34		9.69992e+07	-658.837	-655.979	-1844.16	-1850.24	377.242	379.887			9.69992e+07	341.501	343.418	2798.87	2755.21	1246.9	1265.86		9.69992e+07	-658.837	-653.116	-1844.16	-1855.98	377.242	382.454			9.69992e+07	341.501	345.367	2798.87	2712.02	1246.9	1285.2		9.69992e+07	-658.837	-647.371	-1844.16	-1866.43	377.242	387.347
9.71243e+07	345.094	346.089	2680.81	2659.48	1296.18	1306.14		9.71243e+07	-642.144	-639.254	-1879.3	-1883.52	394.129	396.364			9.71243e+07	345.094	347.092	2680.81	2638.3	1296.18	1316.19		9.71243e+07	-642.144	-636.358	-1879.3	-1887.42	394.129	398.509			9.71243e+07	345.094	349.125	2680.81	2596.36	1296.18	1336.56		9.71243e+07	-642.144	-630.548	-1879.3	-1894.29	394.129	402.519
9.72493e+07	348.877	349.914	2565.94	2545.31	1348.19	1358.67		9.72493e+07	-625.344	-622.421	-1904.36	-1906.89	408.798	410.555			9.72493e+07	348.877	350.961	2565.94	2524.84	1348.19	1369.24		9.72493e+07	-625.344	-619.492	-1904.36	-1909.14	408.798	412.207			9.72493e+07	348.877	353.08	2565.94	2484.39	1348.19	1390.67		9.72493e+07	-625.344	-613.615	-1904.36	-1912.8	408.798	415.189
9.73743e+07	352.858	353.94	2454.95	2435.12	1402.94	1413.95		9.73743e+07	-608.431	-605.474	-1920.35	-1921.37	420.886	422.088			9.73743e+07	352.858	355.031	2454.95	2415.46	1402.94	1425.05		9.73743e+07	-608.431	-602.511	-1920.35	-1922.14	420.886	423.171			9.73743e+07	352.858	357.241	2454.95	2376.67	1402.94	1447.51		9.73743e+07	-608.431	-596.564	-1920.35	-1922.95	420.886	424.964
9.74994e+07	357.044	358.173	2348.34	2329.38	1460.43	1471.95		9.74994e+07	-591.4	-588.408	-1928.26	-1927.94	429.991	430.555			9.74994e+07	357.044	359.31	2348.34	2310.6	1460.43	1483.55		9.74994e+07	-591.4	-585.408	-1928.26	-1927.4	429.991	430.982			9.74994e+07	357.044	361.615	2348.34	2273.59	1460.43	1507.03		9.74994e+07	-591.4	-579.389	-1928.26	-1925.69	429.991	431.413
9.76244e+07	361.445	362.621	2246.47	2228.42	1520.57	1532.59		9.76244e+07	-574.245	-571.215	-1929.02	-1927.52	435.673	435.507			9.76244e+07	361.445	363.808	2246.47	2210.55	1520.57	1544.68		9.76244e+07	-574.245	-568.178	-1929.02	-1925.84	435.673	435.187			9.76244e+07	361.445	366.212	2246.47	2175.39	1520.57	1569.11		9.76244e+07	-574.245	-562.084	-1929.02	-1921.92	435.673	434.067
9.77494e+07	366.067	367.294	2149.53	2132.42	1583.25	1595.73		9.77494e+07	-556.957	-553.89	-1923.52	-1921	437.457	436.464			9.77494e+07	366.067	368.532	2149.53	2115.49	1583.25	1608.27		9.77494e+07	-556.957	-550.815	-1923.52	-1918.32	437.457	435.298			9.77494e+07	366.067	371.039	2149.53	2082.2	1583.25	1633.56		9.77494e+07	-556.957	-544.642	-1923.52	-1912.48	437.457	432.429
9.78745e+07	370.921	372.201	2057.64	2041.47	1648.27	1661.15		9.78745e+07	-539.532	-536.425	-1912.57	-1909.17	434.838	432.916			9.78745e+07	370.921	373.492	2057.64	2025.49	1648.27	1674.08		9.78745e+07	-539.532	-533.31	-1912.57	-1905.63	434.838	430.801			9.78745e+07	370.921	376.108	2057.64	1994.08	1648.27	1700.12		9.78745e+07	-539.532	-527.057	-1912.57	-1898.13	434.838	425.976
9.79995e+07	376.017	377.352	1970.81	1955.58	1715.33	1728.54		9.79995e+07	-521.963	-518.815	-1896.92	-1892.76	427.289	424.334			9.79995e+07	376.017	378.698	1970.81	1940.53	1715.33	1741.8		9.79995e+07	-521.963	-515.658	-1896.92	-1888.47	427.289	421.166			9.79995e+07	376.017	381.428	1970.81	1910.98	1715.33	1768.42		9.79995e+07	-521.963	-509.322	-1896.92	-1879.56	427.289	414.176
9.81245e+07	381.363	382.756	1889	1874.69	1784.04	1797.5		9.81245e+07	-504.243	-501.052	-1877.23	-1872.42	414.277	410.185			9.81245e+07	381.363	384.161	1889	1860.55	1784.04	1810.99		9.81245e+07	-504.243	-497.853	-1877.23	-1867.5	414.277	405.861			9.81245e+07	381.363	387.009	1889	1832.82	1784.04	1837.99		9.81245e+07	-504.243	-491.43	-1877.23	-1857.38	414.277	396.502
9.82496e+07	386.973	388.426	1812.09	1798.68	1853.91	1867.5		9.82496e+07	-486.364	-483.13	-1854.1	-1848.74	395.278	389.949			9.82496e+07	386.973	389.892	1812.09	1785.44	1853.91	1881.09		9.82496e+07	-486.364	-479.886	-1854.1	-1843.28	395.278	384.37			9.82496e+07	386.973	392.865	1812.09	1759.47	1853.91	1908.21		9.82496e+07	-486.364	-473.375	-1854.1	-1832.14	395.278	372.454
9.83746e+07	392.856	394.373	1739.96	1727.41	1924.3	1937.88		9.83746e+07	-468.321	-465.041	-1828.06	-1822.22	369.799	363.144			9.83746e+07	392.856	395.904	1739.96	1715.03	1924.3	1951.42		9.83746e+07	-468.321	-461.752	-1828.06	-1816.32	369.799	356.225			9.83746e+07	392.856	399.007	1739.96	1690.77	1924.3	1978.36		9.83746e+07	-468.321	-455.148	-1828.06	-1804.32	369.799	341.588
9.84996e+07	399.026	400.61	1672.43	1660.72	1994.46	2007.86		9.84996e+07	-450.106	-446.779	-1799.56	-1793.34	337.408	329.355			9.84996e+07	399.026	402.208	1672.43	1649.17	1994.46	2021.18		9.84996e+07	-450.106	-443.443	-1799.56	-1787.06	337.408	321.027			9.84996e+07	399.026	405.448	1672.43	1626.54	1994.46	2047.57		9.84996e+07	-450.106	-436.744	-1799.56	-1774.33	337.408	303.546
9.86247e+07	405.496	407.15	1609.32	1598.41	2063.5	2076.52		9.86247e+07	-431.712	-428.336	-1769.01	-1762.46	297.769	288.268			9.86247e+07	405.496	408.819	1609.32	1587.65	2063.5	2089.43		9.86247e+07	-431.712	-424.952	-1769.01	-1755.87	297.769	278.487			9.86247e+07	405.496	412.203	1609.32	1566.59	2063.5	2114.87		9.86247e+07	-431.712	-418.155	-1769.01	-1742.55	297.769	258.092
9.87497e+07	412.281	414.008	1550.44	1540.3	2130.4	2142.84		9.87497e+07	-413.131	-409.706	-1736.77	-1729.95	250.675	239.707			9.87497e+07	412.281	415.751	1550.44	1530.3	2130.4	2155.11		9.87497e+07	-413.131	-406.271	-1736.77	-1723.1	250.675	228.462			9.87497e+07	412.281	419.286	1550.44	1510.74	2130.4	2179.15		9.87497e+07	-413.131	-399.373	-1736.77	-1709.3	250.675	205.151
9.88747e+07	419.394	421.199	1495.6	1486.18	2194.05	2205.67		9.88747e+07	-394.357	-390.881	-1703.13	-1696.1	196.086	183.67			9.88747e+07	419.394	423.02	1495.6	1476.91	2194.05	2217.08		9.88747e+07	-394.357	-387.394	-1703.13	-1689.04	196.086	170.989			9.88747e+07	419.394	426.715	1495.6	1458.77	2194.05	2239.26		9.88747e+07	-394.357	-380.392	-1703.13	-1674.84	196.086	144.845
9.89997e+07	426.853	428.739	1444.59	1435.87	2253.28	2263.84		9.89997e+07	-375.383	-371.853	-1668.36	-1661.16	134.166	120.367			9.89997e+07	426.853	430.643	1444.59	1427.29	2253.28	2274.14		9.89997e+07	-375.383	-368.314	-1668.36	-1653.93	134.166	106.323			9.89997e+07	426.853	434.505	1444.59	1410.51	2253.28	2293.97		9.89997e+07	-375.383	-361.203	-1668.36	-1639.41	134.166	77.5221
9.91248e+07	434.675	436.646	1397.23	1389.17	2306.85	2316.12		9.91248e+07	-356.2	-352.616	-1632.69	-1625.35	65.313	50.2435			9.91248e+07	434.675	438.637	1397.23	1381.24	2306.85	2325.08		9.91248e+07	-356.2	-349.021	-1632.69	-1617.98	65.313	34.9594			9.91248e+07	434.675	442.675	1397.23	1365.76	2306.85	2342.09		9.91248e+07	-356.2	-341.801	-1632.69	-1603.21	65.313	3.77888
9.92498e+07	442.877	444.939	1353.32	1345.9	2353.6	2361.35		9.92498e+07	-336.802	-333.162	-1596.3	-1588.85	-9.82558	-26.001			9.92498e+07	442.877	447.021	1353.32	1338.59	2353.6	2368.75		9.92498e+07	-336.802	-329.511	-1596.3	-1581.38	-9.82558	-42.3504			9.92498e+07	442.877	451.244	1353.32	1324.34	2353.6	2382.52		9.92498e+07	-336.802	-322.176	-1596.3	-1566.42	-9.82558	-75.533
9.93748e+07	451.48	453.637	1312.71	1305.88	2392.43	2398.45		9.93748e+07	-317.181	-313.483	-1559.36	-1551.82	-90.3465	-107.414			9.93748e+07	451.48	455.815	1312.71	1299.17	2392.43	2404.1		9.93748e+07	-317.181	-309.774	-1559.36	-1544.28	-90.3465	-124.606			9.93748e+07	451.48	460.234	1312.71	1286.08	2392.43	2414.27		9.93748e+07	-317.181	-302.323	-1559.36	-1529.17	-90.3465	-159.319
9.94999e+07	460.504	462.761	1275.2	1268.94	2422.39	2426.54		9.94999e+07	-297.331	-293.573	-1522	-1514.4	-175.108	-192.809			9.94999e+07	460.504	465.04	1275.2	1262.8	2422.39	2430.28		9.94999e+07	-297.331	-289.805	-1522	-1506.8	-175.108	-210.579			9.94999e+07	460.504	469.667	1275.2	1250.83	2422.39	2436.59		9.94999e+07	-297.331	-282.234	-1522	-1491.58	-175.108	-246.271
9.96249e+07	469.971	472.335	1240.65	1234.94	2442.77	2444.93		9.96249e+07	-277.243	-273.425	-1484.35	-1476.7	-262.763	-280.807			9.96249e+07	469.971	474.721	1240.65	1229.33	2442.77	2446.67		9.96249e+07	-277.243	-269.595	-1484.35	-1469.06	-262.763	-298.857			9.96249e+07	469.971	479.566	1240.65	1218.43	2442.77	2448.95		9.96249e+07	-277.243	-261.902	-1484.35	-1453.77	-262.763	-334.921
9.97499e+07	479.906	482.381	1208.91	1203.72	2453.11	2453.23		9.97499e+07	-256.91	-253.03	-1446.49	-1438.81	-351.815	-369.889			9.97499e+07	479.906	484.881	1208.91	1198.62	2453.11	2452.94		9.97499e+07	-256.91	-249.138	-1446.49	-1431.14	-351.815	-387.904			9.97499e+07	479.906	489.956	1208.91	1188.73	2453.11	2451.16		9.97499e+07	-256.91	-241.319	-1446.49	-1415.8	-351.815	-423.706
9.9875e+07	490.334	492.927	1179.84	1175.14	2453.27	2451.36		9.9875e+07	-236.327	-232.383	-1408.5	-1400.81	-440.69	-458.473			9.9875e+07	490.334	495.547	1179.84	1170.54	2453.27	2449.07		9.9875e+07	-236.327	-228.427	-1408.5	-1393.13	-440.69	-476.134			9.9875e+07	490.334	500.866	1179.84	1161.63	2453.27	2443.32		9.9875e+07	-236.327	-220.48	-1408.5	-1377.76	-440.69	-511.044
100000000	501.283	504.001	1153.32	1149.09	2443.41	2439.56		100000000	-215.486	-211.477	-1370.46	-1362.76	-527.805	-544.988			100000000	501.283	506.747	1153.32	1144.97	2443.41	2435.34		100000000	-215.486	-207.456	-1370.46	-1355.07	-527.805	-561.99			100000000	501.283	512.324	1153.32	1136.98	2443.41	2425.84		100000000	-215.486	-199.378	-1370.46	-1339.71	-527.805	-595.41

## Sheet: Figure 4d
Real Part									Imaginary Part
FREQUENCY	N=8	N=10	N=12	N=14	N=16	N=18	N=20		FREQUENCY	N=8	N=10	N=12	N=14	N=16	N=18	N=20
100000	0.522544	0.586809	0.694734	0.791322	0.851263	0.939709	1.04784		100000	1.28041	1.61221	1.93956	2.26133	2.58815	2.91207	3.23304
225031	0.535389	0.596084	0.696897	0.804323	0.854839	0.932344	1.04389		225031	2.88519	3.62041	4.36048	5.08451	5.8143	6.5348	7.26827
350063	0.539938	0.608047	0.706005	0.80928	0.872171	0.957058	1.0566		350063	4.48441	5.63731	6.76836	7.90725	9.04488	10.1717	11.307
475094	0.535669	0.601819	0.71195	0.812128	0.881875	0.95579	1.08161		475094	6.10312	7.66332	9.2096	10.7599	12.3059	13.8346	15.3695
600125	0.555145	0.626018	0.731334	0.836535	0.896978	0.989315	1.09484		600125	7.70565	9.67797	11.6214	13.5823	15.5309	17.4557	19.4044
725156	0.589485	0.649962	0.777516	0.872765	0.947792	1.03297	1.14975		725156	9.28192	11.6584	14.0108	16.3725	18.7259	21.0607	23.4066
850188	0.643378	0.715885	0.841092	0.956963	1.0212	1.11024	1.22716		850188	10.87	13.6504	16.4065	19.1657	21.9274	24.6461	27.4005
975219	0.64669	0.724274	0.839646	0.937915	1.01339	1.0972	1.21568		975219	12.4306	15.622	18.7826	21.9484	25.1163	28.2455	31.3985
1.10025e+06	0.695591	0.771929	0.894113	1.02441	1.08114	1.17561	1.29381		1.10025e+06	14.0156	17.6103	21.1583	24.7477	28.2951	31.8254	35.3828
1.22528e+06	0.721181	0.810744	0.935913	1.05549	1.13668	1.22243	1.35335		1.22528e+06	15.6125	19.6221	23.5813	27.5667	31.5232	35.4485	39.4119
1.35031e+06	0.704856	0.792439	0.923178	1.04093	1.12229	1.21337	1.35595		1.35031e+06	17.2196	21.6281	25.9935	30.3908	34.7588	39.0935	43.4686
1.47534e+06	0.761301	0.840835	0.983433	1.1045	1.20027	1.28863	1.41315		1.47534e+06	18.7469	23.5611	28.3128	33.117	37.8759	42.595	47.3505
1.60038e+06	0.763565	0.844833	0.965311	1.08825	1.16275	1.25231	1.37813		1.60038e+06	20.2771	25.499	30.6627	35.8568	41.0251	46.1375	51.3079
1.72541e+06	0.817824	0.905494	1.05099	1.1666	1.2505	1.34285	1.46003		1.72541e+06	21.8866	27.5008	33.0651	38.6722	44.2426	49.7457	55.3173
1.85044e+06	0.849367	0.936489	1.06961	1.20991	1.30007	1.38303	1.51747		1.85044e+06	23.4131	29.4341	35.4009	41.3997	47.3477	53.2618	59.2305
1.97547e+06	0.840282	0.931994	1.06468	1.18921	1.26521	1.35761	1.48673		1.97547e+06	24.9851	31.4099	37.7651	44.1782	50.5539	56.8679	63.2336
2.1005e+06	0.864377	0.959439	1.09493	1.21642	1.30563	1.40091	1.50167		2.1005e+06	26.5517	33.4066	40.1564	46.9722	53.7346	60.4424	67.2361
2.22553e+06	0.828246	0.919329	1.05073	1.16506	1.26953	1.34578	1.43996		2.22553e+06	28.1469	35.4139	42.5816	49.8058	56.9916	64.1218	71.348
2.35056e+06	0.846306	0.929976	1.05838	1.18014	1.24814	1.33752	1.45202		2.35056e+06	29.6729	37.335	44.9136	52.5143	60.1582	67.6837	75.2863
2.47559e+06	0.897545	0.979042	1.1074	1.23401	1.28417	1.391	1.45536		2.47559e+06	31.2197	39.2522	47.2409	55.2468	63.2365	71.1612	79.2014
2.60063e+06	0.906527	1.03466	1.12717	1.26175	1.35347	1.43911	1.4909		2.60063e+06	32.7771	41.2424	49.6153	58.038	66.3895	74.7276	83.118
2.72566e+06	0.952183	1.042	1.20161	1.33441	1.4163	1.46718	1.53668		2.72566e+06	34.3562	43.1901	51.9904	60.8108	69.5926	78.3623	87.1468
2.85069e+06	0.930521	1.04015	1.15443	1.25959	1.34359	1.42226	1.54272		2.85069e+06	35.9261	45.208	54.365	63.6294	72.853	82.0194	91.2255
2.97572e+06	0.952624	1.06195	1.19226	1.32277	1.40002	1.45887	1.5523		2.97572e+06	37.4787	47.1788	56.7529	66.3995	76.0378	85.5888	95.196
3.10075e+06	0.931518	1.02336	1.1445	1.27407	1.33842	1.43702	1.54209		3.10075e+06	39.0761	49.1759	59.2049	69.309	79.3535	89.3373	99.3982
3.22578e+06	0.989787	1.06692	1.20499	1.33277	1.41424	1.48796	1.63809		3.22578e+06	40.6045	51.0968	61.4787	71.9693	82.3634	92.7883	103.233
3.35081e+06	1.05907	1.19043	1.31221	1.433	1.57324	1.65873	1.71637		3.35081e+06	42.2254	53.1329	63.9324	74.8117	85.672	96.3413	107.327
3.47584e+06	1.05937	1.17903	1.29826	1.45733	1.56317	1.61642	1.73272		3.47584e+06	43.6935	55.0072	66.2024	77.4921	88.6874	99.9063	111.195
3.60088e+06	1.10748	1.23938	1.40908	1.52138	1.5986	1.66356	1.82078		3.60088e+06	45.3126	57.023	68.6002	80.2919	91.9069	103.508	115.244
3.72591e+06	1.06684	1.16911	1.31892	1.43174	1.50981	1.60991	1.68917		3.72591e+06	46.9339	59.0493	71.096	83.2385	95.3377	107.387	119.55
3.85094e+06	1.09569	1.20855	1.37144	1.51919	1.5778	1.6923	1.75217		3.85094e+06	48.4402	61.0101	73.39	85.9489	98.3599	110.833	123.371
3.97597e+06	1.09197	1.17854	1.3113	1.41675	1.58379	1.63532	1.79853		3.97597e+06	49.9732	62.9441	75.7444	88.7066	101.621	114.479	127.364
4.101e+06	1.03655	1.17199	1.29328	1.40199	1.53958	1.50628	1.63604		4.101e+06	51.6298	65.052	78.3392	91.7067	105.033	118.291	131.578
4.22603e+06	1.13312	1.25602	1.39505	1.53295	1.582	1.52029	1.63636		4.22603e+06	53.0535	66.8236	80.423	94.2066	107.876	121.524	135.274
4.35106e+06	1.13516	1.25491	1.37899	1.51451	1.60038	1.63617	1.72009		4.35106e+06	54.7001	68.9125	82.9632	97.13	111.354	125.473	139.702
4.4761e+06	1.17428	1.31601	1.43343	1.58207	1.66121	1.82649	1.86611		4.4761e+06	56.2587	70.8306	85.2795	99.8654	114.431	128.969	143.654
4.60113e+06	1.09427	1.2113	1.29179	1.38538	1.50395	1.50345	1.52491		4.60113e+06	57.8317	72.847	87.7726	102.83	117.835	132.801	147.927
4.72616e+06	1.11361	1.20047	1.3516	1.39779	1.46018	1.46439	1.42191		4.72616e+06	59.3556	74.7368	90.0429	105.45	120.943	136.226	151.809
4.85119e+06	1.15094	1.21674	1.3788	1.49049	1.62669	1.58193	1.58539		4.85119e+06	60.9192	76.7488	92.4669	108.361	124.234	139.929	155.913
4.97622e+06	1.16518	1.2736	1.44993	1.50271	1.41177	1.59098	1.55364		4.97622e+06	62.5367	78.7285	94.9155	111.212	127.432	143.782	160.229
5.10125e+06	1.16511	1.23358	1.37173	1.36908	1.42381	1.40734	1.27894		5.10125e+06	63.9807	80.6283	97.1402	113.841	130.53	147.066	163.963
5.22628e+06	1.2161	1.34913	1.43679	1.59168	1.63901	1.62631	1.65927		5.22628e+06	65.6467	82.6572	99.5422	116.714	133.793	150.925	168.156
5.35131e+06	1.20626	1.29208	1.45179	1.482	1.63039	1.5683	1.57528		5.35131e+06	67.2114	84.7397	102.086	119.682	137.173	154.697	172.31
5.47635e+06	1.18131	1.2966	1.44027	1.57725	1.64237	1.67561	1.6337		5.47635e+06	68.7963	86.7336	104.548	122.49	140.442	158.557	176.709
5.60138e+06	1.24354	1.36424	1.47877	1.71136	1.71807	1.82944	1.95838		5.60138e+06	70.4783	88.8315	107.04	125.479	143.971	162.343	181.055
5.72641e+06	1.25119	1.30898	1.42204	1.48779	1.6574	1.51538	1.50402		5.72641e+06	71.93	90.7072	109.315	128.135	146.977	165.79	184.924
5.85144e+06	1.29358	1.4105	1.56061	1.79535	1.80807	1.9337	1.8657		5.85144e+06	73.6226	92.8104	111.883	131.125	150.442	169.788	189.199
5.97647e+06	1.29159	1.38439	1.55532	1.68338	1.68713	1.7426	1.92075		5.97647e+06	75.0498	94.6782	114.116	133.828	153.467	173.049	193.138
6.1015e+06	1.19181	1.26897	1.42509	1.6008	1.63956	1.51145	1.63648		6.1015e+06	76.6718	96.7077	116.513	136.812	156.976	177.161	197.55
6.22653e+06	1.4493	1.56788	1.8347	1.87998	2.01289	1.99433	1.97545		6.22653e+06	78.299	98.6854	118.979	139.554	160.15	180.754	201.586
6.35156e+06	1.35288	1.46244	1.66966	1.78994	1.86431	2.08906	1.95682		6.35156e+06	79.9156	100.747	121.523	142.523	163.566	184.646	206.164
6.4766e+06	1.42587	1.56009	1.79568	1.94365	2.11905	2.19374	2.26683		6.4766e+06	81.5275	102.822	124.008	145.469	167.006	188.543	210.373
6.60163e+06	1.3489	1.47489	1.64818	1.75085	1.80042	1.91352	1.90738		6.60163e+06	83.0774	104.834	126.397	148.376	170.316	192.426	214.729
6.72666e+06	1.39715	1.51939	1.7218	1.83643	1.98225	2.02883	2.07447		6.72666e+06	84.6284	106.796	128.758	151.126	173.464	195.929	218.873
6.85169e+06	1.36897	1.4826	1.73263	1.83362	1.98059	2.02687	2.25358		6.85169e+06	86.2891	108.882	131.375	154.212	177.029	199.961	223.209
6.97672e+06	1.41018	1.55554	1.70986	1.8673	1.93409	2.05367	1.99012		6.97672e+06	87.8295	110.83	133.716	156.931	180.195	203.691	227.457
7.10175e+06	1.43205	1.55183	1.74008	1.89983	2.06277	2.26826	2.11632		7.10175e+06	89.4399	112.796	136.115	159.759	183.503	207.34	231.442
7.22678e+06	1.39707	1.54869	1.71876	1.90493	2.0889	2.21277	2.1133		7.22678e+06	90.9632	114.788	138.508	162.629	186.823	211.134	235.807
7.35181e+06	1.41423	1.60696	1.77096	1.91019	2.07737	2.06992	2.16254		7.35181e+06	92.5053	116.77	140.943	165.517	190.126	214.949	240.152
7.47685e+06	1.45086	1.60665	1.77629	1.89233	2.0351	2.13322	2.02442		7.47685e+06	94.172	118.885	143.519	168.53	193.593	219.054	244.793
7.60188e+06	1.47397	1.62132	1.85217	1.98682	2.11261	2.09471	2.23724		7.60188e+06	95.7142	120.86	145.839	171.282	196.792	222.405	248.606
7.72691e+06	1.50786	1.67971	1.89532	2.02562	2.21438	2.22943	2.4506		7.72691e+06	97.2554	122.799	148.243	174.066	200	226.244	252.846
7.85194e+06	1.54801	1.70713	1.97203	2.14705	2.29769	2.27268	2.59644		7.85194e+06	98.9974	124.966	150.893	177.223	203.71	230.334	257.437
7.97697e+06	1.61323	1.82273	2.00096	2.20368	2.43008	2.41535	2.63282		7.97697e+06	100.534	126.918	153.257	180.122	207.032	234.347	261.986
8.102e+06	1.56835	1.74216	1.92539	2.05069	2.21417	2.30519	2.36669		8.102e+06	102.15	129	155.847	183.125	210.445	238.136	266.456
8.22703e+06	1.55268	1.73005	1.91086	2.0188	2.17425	2.23401	2.36736		8.22703e+06	103.751	131.001	158.327	186.047	213.93	242.182	270.993
8.35207e+06	1.52408	1.65582	1.8686	1.9775	2.12301	2.20478	2.27551		8.35207e+06	105.26	132.954	160.729	188.835	217.238	245.862	275.28
8.4771e+06	1.57774	1.72081	1.92062	1.98597	2.19427	2.17276	2.28841		8.4771e+06	106.865	134.945	163.053	191.743	220.454	249.678	279.576
8.60213e+06	1.5422	1.67203	1.87493	1.99972	2.18346	2.0561	2.44564		8.60213e+06	108.471	137.024	165.566	194.733	224.063	253.685	284.259
8.72716e+06	1.57446	1.70805	1.95485	2.08199	2.21832	2.27926	2.33684		8.72716e+06	110.121	139.188	168.186	197.721	227.713	257.782	288.573
8.85219e+06	1.63526	1.81118	2.09344	2.26186	2.32246	2.60047	2.53834		8.85219e+06	111.775	141.229	170.795	200.847	231.171	261.971	293.479
8.97722e+06	1.63076	1.82466	1.99669	2.13738	2.37315	2.39249	2.48383		8.97722e+06	113.33	143.284	173.207	203.851	234.57	265.899	297.912
9.10225e+06	1.6443	1.82059	2.08652	2.21901	2.20457	2.47916	2.63773		9.10225e+06	114.965	145.31	175.697	206.74	238.021	269.974	302.537
9.22728e+06	1.71661	1.89856	2.05356	2.25711	2.39399	2.47857	2.4788		9.22728e+06	116.486	147.347	178.1	209.635	241.399	273.844	306.781
9.35232e+06	1.6254	1.8096	1.97051	2.15495	2.2632	2.0925	2.17784		9.35232e+06	118.225	149.452	180.785	212.769	245.099	277.936	311.516
9.47735e+06	1.65666	1.8254	1.91918	2.10265	2.12307	1.98873	2.29846		9.47735e+06	119.658	151.269	182.996	215.442	248.274	281.485	315.45
9.60238e+06	1.64994	1.82844	1.95844	2.18667	2.19262	2.39165	2.13545		9.60238e+06	121.289	153.401	185.514	218.514	251.895	285.632	320.491
9.72741e+06	1.65877	1.865	2.01129	2.13726	2.26833	2.35239	2.54797		9.72741e+06	122.949	155.545	188.268	221.589	255.648	290.097	325.304
9.85244e+06	1.75676	1.95125	2.13549	2.32458	2.58863	2.60747	3.018		9.85244e+06	124.501	157.429	190.519	224.424	258.845	293.779	329.532
9.97747e+06	1.57828	1.74105	1.9247	2.02567	2.0746	2.03363	2.33357		9.97747e+06	126.128	159.567	193.116	227.546	262.469	297.903	334.23
1.01025e+07	1.63818	1.77514	2.01067	2.01513	2.07502	2.1033	2.14922		1.01025e+07	127.619	161.517	195.484	230.343	265.442	301.692	338.636
1.02275e+07	1.80232	2.0078	2.1873	2.36725	2.64123	2.49176	2.62219		1.02275e+07	129.391	163.721	198.323	233.619	269.534	305.923	343.72
1.03526e+07	1.68398	1.9391	2.02007	2.26694	2.21261	2.15228	2.34435		1.03526e+07	130.909	165.786	200.635	236.475	273.163	310.237	348.312
1.04776e+07	1.75771	1.91879	2.14695	2.19607	2.27828	2.23887	2.32524		1.04776e+07	132.554	167.818	203.357	239.637	276.539	314.066	352.932
1.06026e+07	1.71675	1.85918	2.02131	1.99559	2.26073	1.85195	1.91162		1.06026e+07	134.144	169.866	205.891	242.514	280.151	318.273	357.565
1.07277e+07	1.77169	1.93635	2.18058	2.2337	2.24928	2.09865	2.22463		1.07277e+07	135.904	172.05	208.451	245.992	283.925	322.905	362.749
1.08527e+07	1.83283	1.98215	2.19386	2.4324	2.3774	2.55119	2.26012		1.08527e+07	137.47	174.192	210.99	248.946	287.558	327.138	367.675
1.09777e+07	1.70657	2.00068	2.07937	2.10243	2.22733	2.27871	2.19077		1.09777e+07	139.128	176.247	213.605	252.004	291.319	331.405	372.858
1.11028e+07	1.75857	1.97671	2.17369	2.32494	2.28719	2.34593	2.37876		1.11028e+07	140.736	178.321	216.155	255.009	294.884	335.288	377.118
1.12278e+07	1.72327	1.90143	2.07748	2.10484	2.32107	2.22256	2.03569		1.12278e+07	142.335	180.311	218.483	258.004	298.276	339.134	381.614
1.13528e+07	1.63694	1.7296	1.84955	1.96565	1.7302	1.63101	1.48435		1.13528e+07	144.068	182.546	221.392	261.306	302.125	344.141	387.026
1.14778e+07	1.80042	1.93718	2.11802	2.25825	2.39612	2.24145	2.26889		1.14778e+07	145.517	184.504	223.757	264.198	305.554	347.917	391.825
1.16029e+07	1.72071	1.81063	1.7754	1.95789	1.6457	1.79739	1.50904		1.16029e+07	147.233	186.666	226.457	267.575	309.368	352.498	396.936
1.17279e+07	1.79337	1.94179	2.21214	2.19558	2.25248	2.15515	2.17904		1.17279e+07	148.85	188.771	229.147	270.627	313.201	356.884	402.19
1.18529e+07	1.67285	1.79392	1.94596	2.03395	1.96141	1.86193	1.10045		1.18529e+07	150.442	190.783	231.587	273.557	316.472	360.68	406.495
1.1978e+07	1.74303	1.92678	1.95638	1.95225	1.77209	1.80039	1.47374		1.1978e+07	152.06	192.845	234.137	276.602	320.092	365.183	411.584
1.2103e+07	1.77218	1.90602	2.01553	2.25384	2.37028	1.95783	1.75513		1.2103e+07	153.858	195.074	236.775	280.014	324.255	370.063	417.219
1.2228e+07	1.69421	1.82199	1.98749	2.01051	2.08798	1.79939	1.59733		1.2228e+07	155.396	197.122	239.354	283.113	327.738	374.042	422.055
1.23531e+07	1.82138	1.93099	1.99319	2.17281	2.2024	2.2891	2.31853		1.23531e+07	157.293	199.631	242.618	286.811	332.223	379.666	428.567
1.24781e+07	1.67219	1.81554	1.92874	2.07323	1.92023	2.02597	1.55925		1.24781e+07	158.722	201.406	244.752	289.515	335.554	383.163	432.354
1.26031e+07	1.75215	1.89904	1.81321	1.82343	1.6533	1.81047	1.23694		1.26031e+07	160.304	203.552	247.199	292.665	339.271	387.382	437.282
1.27282e+07	1.76957	1.92256	2.06318	2.03192	2.17395	1.88414	1.35253		1.27282e+07	161.929	205.612	249.885	295.662	342.693	391.843	442.218
1.28532e+07	1.78964	2.12413	2.10341	2.35524	2.1092	1.84995	1.83414		1.28532e+07	163.762	208.114	252.733	299.175	346.85	396.8	447.916
1.29782e+07	1.72407	1.82279	1.83223	1.87925	1.6345	1.53994	0.872542		1.29782e+07	165.245	209.912	255.272	302.379	350.468	400.795	453.114
1.31033e+07	1.83157	2.06326	2.33746	2.43138	2.27688	2.36315	2.17623		1.31033e+07	167.061	212.223	258.052	305.511	354.622	405.601	458.398
1.32283e+07	1.83578	1.93092	1.92637	2.151	2.16084	1.75571	1.41859		1.32283e+07	168.643	214.391	260.797	308.739	358.84	410.289	464.134
1.33533e+07	1.91133	1.9548	2.20504	2.13541	2.22983	2.11249	1.94652		1.33533e+07	170.289	216.364	263.252	311.897	362.117	414.638	468.725
1.34783e+07	1.64915	1.65159	1.67705	1.62833	1.54032	1.24955	0.655586		1.34783e+07	172.007	218.885	266.171	315.762	366.676	420.048	475.633
1.36034e+07	1.87554	1.96854	2.24477	1.89807	2.12697	2.13943	1.65047		1.36034e+07	173.691	220.843	268.688	318.464	370.404	424.136	480.152
1.37284e+07	1.73783	1.72527	1.90117	1.44835	1.806	1.17466	1.04005		1.37284e+07	175.315	222.968	271.407	321.832	374.311	428.697	485.447
1.38534e+07	1.91243	2.04894	2.00035	2.22065	2.25623	1.84691	1.3605		1.38534e+07	176.891	225.043	273.943	324.959	377.572	432.893	490.376
1.39785e+07	1.90525	2.02887	1.93433	1.93461	1.90332	1.2728	1.55839		1.39785e+07	178.433	227.015	276.38	328.016	381.38	437.024	495.44
1.41035e+07	1.72609	1.71344	1.66668	1.89487	1.61741	1.34968	1.43119		1.41035e+07	180.33	229.443	279.493	331.912	385.938	442.754	502.349
1.42285e+07	1.89227	1.95022	2.25107	2.07992	2.285	1.6254	1.55366		1.42285e+07	182.033	231.878	282.465	335.06	390.162	447.958	507.465
1.43536e+07	1.86769	1.88672	2.20202	2.23577	1.98529	1.86009	1.73486		1.43536e+07	183.808	233.882	285.239	338.478	393.838	452.17	513.739
1.44786e+07	1.69114	1.72615	1.64724	1.55559	1.37631	1.28912	0.591167		1.44786e+07	185.266	235.894	287.707	341.696	397.888	457.28	518.053
1.46036e+07	1.71127	1.8324	1.95123	1.3985	1.8284	1.45457	0.973325		1.46036e+07	186.924	237.877	290.177	344.637	401.553	461.463	523.851
1.47287e+07	1.6581	1.63482	1.80106	1.33523	1.13667	0.891701	-0.464641		1.47287e+07	188.989	240.661	293.613	349.406	406.681	467.438	531.484
1.48537e+07	1.86048	1.82905	1.88757	1.85634	1.92959	1.18369	0.632394		1.48537e+07	190.472	242.485	296.018	351.808	409.991	471.682	536.505
1.49787e+07	1.94499	2.11481	2.24801	2.19002	1.99311	1.76134	1.82845		1.49787e+07	192.222	244.783	298.992	355.575	414.407	476.833	542.366
1.51038e+07	1.92825	1.96317	2.08454	1.83873	2.13314	1.20101	0.700513		1.51038e+07	193.704	246.839	301.312	358.057	417.437	480.059	546.304
1.52288e+07	1.92032	1.88502	2.06504	1.89066	2.05473	1.61771	0.932873		1.52288e+07	195.433	248.984	303.9	361.508	421.932	485.79	551.78
1.53538e+07	1.93131	2.10616	2.14339	1.82704	2.12356	1.71079	0.624443		1.53538e+07	197.185	251.339	306.729	365.259	426.233	490.668	559.216
1.54788e+07	1.87374	1.88253	1.95207	1.48798	1.58075	1.03696	0.922797		1.54788e+07	199.011	253.912	309.928	369.347	431.173	496.395	566.073
1.56039e+07	2.10424	2.13584	2.19341	2.32927	2.14699	1.58408	1.13384		1.56039e+07	200.567	255.735	312.466	372.094	434.285	501.467	571.167
1.57289e+07	1.84752	1.74855	1.96211	1.37751	1.1542	1.17323	0.773907		1.57289e+07	202.434	258.253	315.72	376.461	439.99	506.671	578.495
1.58539e+07	1.9596	1.94955	2.07544	1.55223	1.97926	1.32555	0.754747		1.58539e+07	203.991	260.194	318.373	379.048	442.546	511.628	583.136
1.5979e+07	1.89176	1.94368	1.95611	2.07381	1.79919	1.46784	0.564388		1.5979e+07	205.702	262.666	321.14	382.499	447.391	516.303	589.638
1.6104e+07	2.05658	2.07517	2.31684	2.11129	1.51036	1.06348	0.909315		1.6104e+07	207.377	264.641	324.028	385.967	451.455	522.164	595.541
1.6229e+07	1.77725	1.79961	1.82274	1.70239	1.95177	1.37014	0.595461		1.6229e+07	209.11	266.96	326.893	389.701	456.369	527.136	602.42
1.63541e+07	1.80931	1.93479	2.03039	1.7435	1.76463	1.24514	0.957335		1.63541e+07	210.838	269.443	329.759	393.419	460.653	533.199	608.892
1.64791e+07	1.90255	1.92372	1.9161	1.93615	1.05022	0.922331	0.628323		1.64791e+07	212.624	271.713	332.612	396.93	464.714	537.225	614.761
1.66041e+07	1.71709	1.71151	1.63227	1.38294	1.11319	-0.0750232	-0.566584		1.66041e+07	214.478	273.811	335.514	400.674	469.483	542.976	621.424
1.67292e+07	1.66739	1.76727	1.75006	1.19903	1.05158	0.480167	-0.379753		1.67292e+07	216.227	276.599	338.694	404.907	474.542	549.223	629.828
1.68542e+07	1.81666	1.8541	2.0676	1.69937	1.84484	1.0771	0.214041		1.68542e+07	217.986	278.67	341.679	408.515	479.146	554.865	635.487
1.69792e+07	1.67798	1.59084	1.47979	1.05056	0.422894	-1.07708	-1.83034		1.69792e+07	219.555	280.794	343.813	411.224	482.014	558.734	640.661
1.71043e+07	1.44393	1.2249	0.798462	0.190723	-0.880094	-1.92598	-3.73604		1.71043e+07	221.413	283.275	347.392	415.554	487.847	566.057	649.792
1.72293e+07	1.70077	1.55988	1.50227	0.761266	0.780585	-0.855402	-1.64754		1.72293e+07	222.975	285.266	349.65	418.474	490.936	569.812	654.016
1.73543e+07	1.71493	1.78016	1.77408	1.1188	0.583846	0.115485	-1.07784		1.73543e+07	225.157	288.131	353.622	422.79	497.34	577.427	663.235
1.74793e+07	1.63913	1.51866	1.35703	0.624893	-0.319579	-1.38135	-1.784		1.74793e+07	226.569	289.991	356.032	425.9	500.765	581.553	668.341
1.76044e+07	1.661	1.46651	1.1998	0.942613	0.288016	-0.739537	-2.38783		1.76044e+07	228.336	292.528	359.296	430.473	506.08	588.233	676.759
1.77294e+07	1.7287	1.51061	1.51978	1.30921	0.470383	-0.0100548	-0.915935		1.77294e+07	230.008	294.487	361.452	432.93	509.486	592.216	680.706
1.78544e+07	1.8212	1.81514	2.02406	1.5533	1.35434	0.188825	0.0216425		1.78544e+07	231.835	297.103	365.196	438.067	515.181	599.892	689.731
1.79795e+07	1.90023	1.98625	1.63943	1.58122	1.1029	0.219095	-0.594389		1.79795e+07	233.579	299.309	367.455	440.414	518.513	604.643	695.39
1.81045e+07	1.62762	1.58557	1.82675	1.19592	0.479067	-0.610059	-2.09131		1.81045e+07	235.648	302.118	371.273	445.535	525.636	612.178	705.877
1.82295e+07	1.92456	1.74308	1.59873	1.32022	0.646328	-0.731277	-1.13591		1.82295e+07	236.894	303.761	373.821	448.631	527.865	615.721	709.955
1.83546e+07	1.90322	1.8646	1.83061	1.92613	1.07037	0.836106	-0.926091		1.83546e+07	239.112	306.595	377.475	452.754	533.469	623.508	719.331
1.84796e+07	2.16609	2.16702	2.74359	2.51999	2.44063	1.91718	1.86357		1.84796e+07	240.712	308.686	379.814	456.104	538.112	627.945	725.17
1.86046e+07	2.08389	2.10029	2.23728	1.92789	1.61139	0.726231	1.04189		1.86046e+07	242.473	310.91	382.831	460.477	543.073	633.924	733.001
1.87297e+07	1.7494	1.64959	1.59912	1.74697	0.894435	0.393716	-1.12818		1.87297e+07	244.493	313.593	385.918	464.497	548.485	640.942	741.221
1.88547e+07	1.87045	1.81431	1.38614	1.27429	0.654222	-0.260579	-1.38852		1.88547e+07	245.789	315.564	388.429	467.381	552.138	645.753	746.94
1.89797e+07	1.93074	1.98999	2.12024	1.34754	1.69039	0.52555	-1.48563		1.89797e+07	247.553	318.097	392.031	471.408	556.493	651.341	753.435
1.91048e+07	2.00681	1.86286	1.86892	1.74976	2.06584	0.652565	0.119854		1.91048e+07	249.356	320.341	394.631	475.253	561.835	657.395	761.805
1.92298e+07	1.91669	1.82109	1.4037	1.33581	1.01472	-0.0633399	0.100225		1.92298e+07	251.811	323.659	399.259	481.501	569.845	667.423	773.335
1.93548e+07	2.20053	2.24391	2.49265	1.99081	1.74135	0.434	0.799505		1.93548e+07	253.191	325.451	401.577	483.571	573.22	671.412	779.245
1.94798e+07	1.9396	1.71216	1.78281	1.42302	0.674864	-0.0888855	-1.83718		1.94798e+07	255.009	327.856	404.202	486.81	576.628	676.948	785.743
1.96049e+07	2.1067	2.04674	1.91305	1.90364	1.6187	1.31992	-1.28486		1.96049e+07	256.769	330.221	407.204	491.056	582.01	683.644	793.445
1.97299e+07	1.88988	1.85229	1.62858	0.581578	0.325618	-0.936425	-1.03093		1.97299e+07	258.417	332.453	410.407	494.968	587.167	690.109	801.317
1.98549e+07	1.71436	1.76978	1.5023	1.27239	0.776375	0.497316	-1.88388		1.98549e+07	260.587	335.567	414.75	500.814	593.748	699.313	813.512
1.998e+07	2.06941	2.24569	2.12814	1.80247	2.54037	2.19314	1.41096		1.998e+07	262.27	337.638	416.919	503.509	597.315	704.051	818.566
2.0105e+07	2.01	1.77139	1.81512	1.15634	-0.218711	-1.40452	-2.19156		2.0105e+07	263.98	339.757	420.226	507.611	602.525	708.601	826.807
2.023e+07	2.24034	2.37482	2.03632	2.12055	1.66944	2.12668	0.786503		2.023e+07	265.852	342.461	423.536	512.188	608.888	716.856	836.256
2.03551e+07	1.75935	1.55108	1.25336	0.659146	0.313177	-1.4736	-2.59804		2.03551e+07	268.101	345.23	427.315	516.363	614.886	723.688	847.543
2.04801e+07	1.91928	1.79575	1.6196	0.810552	0.556034	-0.476383	-1.23304		2.04801e+07	269.506	347.517	430.079	520.037	619.829	730.771	853.009
2.06051e+07	2.00664	1.96994	1.93799	2.16775	1.6234	0.642122	0.416666		2.06051e+07	271.805	350.733	434.359	525.786	626.745	739.165	867.003
2.07302e+07	2.2384	2.00175	1.86288	2.10028	1.35112	1.07659	0.762431		2.07302e+07	273.369	352.427	436.769	528.312	629.186	745.211	872.869
2.08552e+07	2.16573	2.05648	2.07816	1.52304	2.28279	1.52038	0.0736632		2.08552e+07	275.464	355.66	441.029	534.136	636.832	753.516	883.214
2.09802e+07	2.2292	1.99852	2.14334	1.6987	1.859	1.66357	1.47809		2.09802e+07	276.863	357.371	442.782	536.471	639.595	757.174	887.244
2.11053e+07	2.12367	1.63312	1.91344	1.63986	1.29767	1.6959	-0.532377		2.11053e+07	279.133	360.321	446.897	542.269	647.549	767.679	899.942
2.12303e+07	2.07217	1.68711	1.79346	1.04067	1.66167	-0.566171	-2.09591		2.12303e+07	280.837	362.775	450.896	546.683	653.372	775.319	910.232
2.13553e+07	2.07705	2.24843	2.30192	1.48056	2.06776	1.16265	2.58913		2.13553e+07	282.13	364.236	452.262	548.888	654.42	776.926	913.081
2.14804e+07	2.24802	2.08345	2.79202	2.39519	2.41223	2.03856	2.34675		2.14804e+07	284.332	367.535	456.332	553.862	662.203	786.344	926.003
2.16054e+07	1.79074	1.77132	1.72525	1.24162	1.52883	-0.675162	-1.22559		2.16054e+07	286.497	370.214	460.567	559.619	669.512	796.645	939.293
2.17304e+07	2.14446	2.11241	2.28342	2.11082	1.95606	1.87521	-1.66941		2.17304e+07	288.656	373.107	464.506	564.268	675.351	804.189	949.056
2.18554e+07	2.627	2.57574	2.91009	3.27008	3.24761	3.89649	5.54051		2.18554e+07	290.147	375.397	466.874	567.735	680.513	810.541	957.22
2.19805e+07	2.1184	1.885	2.52789	2.11168	3.09327	1.14557	1.26726		2.19805e+07	292.387	377.978	471.106	573.209	687.463	819.104	968.783
2.21055e+07	2.11415	2.18634	1.72705	1.23811	3.13088	2.1634	-0.0237478		2.21055e+07	294.361	381.119	474.499	577.536	694.261	829.143	980.601
2.22305e+07	2.31697	2.24284	2.8305	2.34426	3.39985	2.07243	1.38682		2.22305e+07	295.835	383.075	477.026	581.291	699.399	835.118	988.469
2.23556e+07	2.60728	2.92379	3.41716	3.26662	5.81126	3.86478	5.80592		2.23556e+07	298.136	386.194	481.127	586.984	705.155	844.093	1000.85
2.24806e+07	2.34487	2.87261	2.91029	3.7445	5.91888	6.50198	7.79307		2.24806e+07	299.763	388.57	484.614	590.61	710.963	851.641	1008.72
2.26056e+07	2.56775	3.00249	3.42866	4.47589	6.45548	6.63077	9.56781		2.26056e+07	301.73	391.347	488.527	595.503	717.439	860.091	1023.55
2.27307e+07	2.59689	2.96256	3.92153	3.77559	5.54839	4.53399	8.80695		2.27307e+07	303.253	393.032	490.445	597.907	719.56	862.701	1026.97
2.28557e+07	2.466	2.19116	3.11815	2.72169	4.75737	3.84038	6.703		2.28557e+07	305.275	395.937	494.523	604.278	727.513	874.627	1040.27
2.29807e+07	2.49533	2.98103	3.4968	4.23712	6.32771	7.77335	11.413		2.29807e+07	307.607	399.584	499.129	610.518	736.531	883.793	1057.77
2.31058e+07	2.47041	2.90613	3.52618	4.34198	4.87735	9.94595	11.5603		2.31058e+07	309.116	401.208	501.829	612.839	740.005	889.583	1062.2
2.32308e+07	2.65073	2.89183	4.36828	4.84472	7.58239	9.93469	13.834		2.32308e+07	311.484	404.651	506.179	620.359	748.59	902.606	1077.27
2.33558e+07	2.79921	3.50496	4.03937	4.627	9.23336	10.6206	14.7677		2.33558e+07	312.883	406.694	507.403	621.714	751.197	906.93	1079.7
2.34809e+07	2.53112	2.72389	3.56053	4.04371	7.28927	9.10453	14.596		2.34809e+07	314.887	409.323	511.927	627.145	759.106	914.57	1093.27
2.36059e+07	2.74499	2.9551	4.47514	5.21547	7.69737	10.8299	15.3535		2.36059e+07	316.997	412.246	515.491	632.623	764.953	924.584	1108.41
2.37309e+07	2.96926	3.52247	4.88993	6.24265	9.48671	11.6705	17.6333		2.37309e+07	318.902	414.691	518.904	636.004	769.209	929.431	1116.28
2.38559e+07	2.97369	3.75853	5.52142	7.24671	9.08001	13.9282	21.3908		2.38559e+07	321.481	418.457	524.692	643.95	781.298	945.619	1135.81
2.3981e+07	2.86147	3.33999	5.46207	6.1975	9.83024	14.375	20.2727		2.3981e+07	322.644	419.376	525.713	644.661	781.511	945.667	1138.62
2.4106e+07	2.37738	3.17961	4.27227	5.05272	7.7081	14.0345	20.5624		2.4106e+07	324.472	422.57	529.111	649.188	787.538	951.855	1148.57
2.4231e+07	3.10031	4.35008	5.72081	6.65665	10.0185	15.8026	24.448		2.4231e+07	327.054	425.392	533.293	655.302	794.339	964.373	1164.39
2.43561e+07	3.36305	4.23214	5.87353	8.05037	11.035	17.8252	28.0058		2.43561e+07	328.492	427.912	536.831	658.915	799.58	970.87	1168.44
2.44811e+07	2.61766	3.69529	5.22389	6.30893	9.22668	15.1224	22.4332		2.44811e+07	330.651	430.5	539.898	664.068	806.927	980.116	1184.41
2.46061e+07	2.77266	3.76009	5.19531	6.56654	10.5235	17.8879	26.8173		2.46061e+07	332.521	433.261	544.032	669.171	814.114	988.849	1196.2
2.47312e+07	2.78539	3.22442	4.64957	5.35655	7.95514	11.4401	19.0096		2.47312e+07	333.944	435.57	546.253	671.682	818.03	994.6	1200.3
2.48562e+07	3.23852	4.15281	5.95083	8.29226	11.1869	16.1824	29.4694		2.48562e+07	336.797	439.195	551.678	679.762	827.325	1008.12	1219.53
2.49812e+07	2.85318	3.37919	4.99798	5.63375	9.58223	14.8795	24.0652		2.49812e+07	338.769	442.482	555.608	684.597	834.713	1018.87	1236.48
2.51063e+07	3.56739	4.74453	7.10475	7.80833	12.8166	19.4532	30.0876		2.51063e+07	339.681	443.718	557.191	686.999	835.454	1019.87	1236.3
2.52313e+07	3.00762	3.61588	4.87498	6.04771	10.3388	12.5058	21.6332		2.52313e+07	341.646	446.127	560.823	693.204	844.02	1028.18	1248.06
2.53563e+07	2.62207	2.83234	3.91716	4.63626	7.09503	10.9315	18.5682		2.53563e+07	344.55	450.563	566.981	700.955	855.09	1043.65	1271.56
2.54814e+07	2.38989	2.8186	3.05626	3.21839	5.67606	9.86846	13.3529		2.54814e+07	346.107	451.585	569.157	703.358	859.556	1052.29	1282.08
2.56064e+07	2.65423	2.95791	4.08506	5.41142	7.78132	15.4173	16.6449		2.56064e+07	348.052	454.748	572.436	708.654	866.302	1061.31	1290.14
2.57314e+07	2.98465	3.39582	5.00369	5.16083	8.23288	12.764	22.4617		2.57314e+07	350.736	459.021	577.88	715.045	875.499	1073.52	1313.61
2.58564e+07	2.82646	3.21708	4.31913	4.61312	7.40534	12.2913	18.0493		2.58564e+07	352.042	460.339	580.159	717.77	879.326	1078.45	1322.6
2.59815e+07	3.45313	4.45617	6.23956	6.57554	11.2862	16.1989	22.6621		2.59815e+07	354.379	463.511	584.646	724.038	888.547	1090.87	1338.63
2.61065e+07	2.93137	3.4071	4.38107	5.27573	7.71888	11.7648	17.1655		2.61065e+07	356.117	466.498	588.58	730.58	895.327	1101.35	1350.23
2.62315e+07	2.22897	2.62132	3.18335	3.1076	4.31322	10.1537	7.27648		2.62315e+07	358.472	469.487	593.503	737.046	903.454	1119.83	1374.16
2.63566e+07	2.78362	3.13325	3.9717	3.84337	5.29366	5.90145	12.8633		2.63566e+07	360.592	472.438	597.221	742.071	915.946	1128.66	1387.79
2.64816e+07	2.67066	2.89529	3.9981	4.00428	6.13502	9.64303	16.7618		2.64816e+07	362.536	475.161	601.181	747.831	920.109	1141.36	1406.22
2.66066e+07	3.12611	4.25334	4.45442	5.29491	9.06391	11.7282	22.7166		2.66066e+07	364.617	478.422	605.307	752.303	928.375	1148.61	1421.79
2.67317e+07	2.90502	2.62191	4.05813	4.28698	6.31694	8.66554	16.7148		2.67317e+07	366.3	480.386	607.519	757.693	933.659	1161.26	1432.63
2.68567e+07	3.36368	3.73284	5.69448	7.7991	10.5997	15.77	23.647		2.68567e+07	368.823	484.347	613.387	763.83	945.134	1172.89	1455.59
2.69817e+07	2.59818	3.05613	3.00867	3.40121	7.34216	10.1888	16.6194		2.69817e+07	370.627	487.044	617.958	770.993	953.282	1187.96	1478.6
2.71068e+07	3.11034	2.90478	5.19382	5.21846	6.99519	13.0808	18.353		2.71068e+07	373.313	491.01	622.476	778.177	964.551	1199.87	1497.45
2.72318e+07	2.93436	3.85349	4.03185	5.27938	9.48384	12.6815	25.4368		2.72318e+07	375.008	492.845	625.65	779.418	967.728	1209	1504.58
2.73568e+07	3.83456	5.11747	6.94544	10.8057	15.2302	24.5686	40.2404		2.73568e+07	376.675	495.791	628.935	786.601	974.923	1220.62	1529.24
2.74819e+07	3.27256	3.71927	5.59101	7.3792	12.7568	16.5641	27.7377		2.74819e+07	378.663	498.034	632.492	790.921	982.564	1226.38	1534.73
2.76069e+07	3.20313	3.63699	4.91116	6.73148	11.514	15.6873	22.3703		2.76069e+07	381.044	501.171	638.132	797.646	990.355	1239.02	1554.62
2.77319e+07	3.18993	3.92158	5.38176	5.3368	10.2342	18.538	29.8126		2.77319e+07	383.054	504.64	640.921	803.456	998.474	1250.94	1568.79
2.78569e+07	3.05808	3.61915	4.51799	5.83613	8.88551	9.18924	21.6075		2.78569e+07	384.826	507.033	644.405	808.132	1006.2	1263.37	1589.33
2.7982e+07	2.88379	3.10464	3.85674	5.29526	7.22021	7.0972	17.1291		2.7982e+07	387.947	511.2	651.908	817.348	1020.07	1284.53	1614.47
2.8107e+07	3.53118	4.05246	5.40653	7.22607	10.015	15.314	21.6383		2.8107e+07	389.578	513.718	654.633	821.441	1024.84	1290.46	1629.85
2.8232e+07	2.63623	2.34305	3.1327	3.99504	3.51432	4.85199	6.37242		2.8232e+07	392.178	517.172	659.972	829.153	1035.86	1311.59	1661.73
2.83571e+07	2.51561	3.17504	2.38367	3.85756	4.77363	3.80709	10.431		2.83571e+07	393.586	519.408	663.587	833.347	1042.2	1322.36	1673.48
2.84821e+07	3.4818	4.48587	5.44884	5.73433	7.23404	12.166	19.3484		2.84821e+07	396.166	522.901	666.749	840.429	1053.5	1336.49	1697.69
2.86071e+07	1.82767	1.74112	1.11785	1.82806	0.698677	3.78334	-5.59409		2.86071e+07	398.314	524.841	671.468	847.208	1063.61	1347.59	1719.96
2.87322e+07	3.13145	3.82936	3.62707	4.19984	7.61439	7.13808	17.7983		2.87322e+07	400.487	529.684	677.87	852.723	1073.04	1365.06	1747.78
2.88572e+07	3.14347	3.52195	4.50165	6.38983	9.66253	15.9381	12.7191		2.88572e+07	402.607	532.596	682.021	860.629	1081.67	1384.66	1775.48
2.89822e+07	2.85799	2.92522	2.42482	4.47775	6.24719	6.45531	8.42781		2.89822e+07	405.008	536.333	686.597	869.113	1094.99	1399.22	1797.41
2.91073e+07	2.63044	2.6207	2.82073	3.91323	4.5783	3.04536	10.8487		2.91073e+07	407.339	539.556	691.564	877.456	1104.5	1414.84	1829.94
2.92323e+07	2.35427	1.96816	1.9816	2.25596	0.115153	2.88174	1.79655		2.92323e+07	409.769	542.831	696.268	882.525	1114.62	1429.88	1862.07
2.93573e+07	2.75041	2.84989	3.76119	3.63574	3.17771	7.5392	9.43142		2.93573e+07	411.861	546.055	701.742	890.163	1126.2	1452.15	1879.35
2.94824e+07	3.27672	4.32108	5.24974	4.68368	8.32864	6.78791	17.8103		2.94824e+07	413.667	548.901	705.982	895.599	1134.05	1462.05	1904.45
2.96074e+07	2.4664	2.1421	2.85193	2.70646	1.31951	4.46964	1.17787		2.96074e+07	416.052	551.966	709.761	901.612	1144.8	1481.26	1938.92
2.97324e+07	2.32188	1.82658	1.4223	3.09286	-0.298745	7.12239	8.89495		2.97324e+07	419.382	556.741	718.057	914.025	1160.69	1510.84	1975.12
2.98574e+07	2.18623	2.70809	2.51006	2.55543	1.14355	3.27279	7.80849		2.98574e+07	420.578	559.27	720.281	916.919	1169.72	1517.04	2003.55
2.99825e+07	2.33849	2.00961	2.46733	2.37922	2.02222	4.33562	6.75514		2.99825e+07	423.495	563.255	726.155	925.075	1180.45	1533.86	2033.25
3.01075e+07	3.2336	3.16377	3.89408	4.9252	4.62052	6.79637	13.131		3.01075e+07	424.749	565.314	729.139	929.979	1186.12	1548.65	2053.23
3.02325e+07	2.45341	2.94188	3.27883	4.33702	3.27254	-0.248051	4.05192		3.02325e+07	427.303	568.392	734.639	937.461	1196.26	1569.56	2081.24
3.03576e+07	2.60959	2.42754	3.3419	1.96909	2.4367	6.60527	3.49685		3.03576e+07	429.23	572.486	739.051	945.755	1205.79	1589.53	2115.62
3.04826e+07	2.16377	1.71695	1.63341	0.184707	-0.650317	-1.83238	-1.27803		3.04826e+07	432.116	575.648	744.609	953.342	1222.27	1611.09	2147.41
3.06076e+07	2.98563	2.61117	2.89454	3.49807	5.24133	1.34541	7.10538		3.06076e+07	433.634	577.959	747.586	957.641	1227.43	1619.07	2166
3.07327e+07	2.71877	1.92675	2.55116	2.09551	-0.451756	4.06621	-9.44107		3.07327e+07	436.023	581.543	753.207	965.13	1245.25	1638.2	2214.83
3.08577e+07	2.30513	2.44054	2.1027	-0.663654	0.748463	1.60876	-9.14733		3.08577e+07	438.476	585.021	758.488	974.29	1255.05	1653.27	2248.44
3.09827e+07	2.59034	1.96837	2.08483	1.38277	4.85504	-4.971	-14.6163		3.09827e+07	441.239	589.621	764.901	985.198	1271.2	1697.46	2301.49
3.11078e+07	1.94033	1.76473	0.563762	-2.86441	-2.748	-8.57496	-7.31025		3.11078e+07	443.106	592.167	769.177	988.951	1278.56	1701.25	2326.91
3.12328e+07	2.77778	2.59355	2.96677	2.96812	2.94513	4.75652	13.6626		3.12328e+07	446.04	596.18	775.277	998.806	1294.64	1723.58	2371.27
3.13578e+07	3.32513	3.96677	2.48159	4.66885	4.15449	8.52347	15.5976		3.13578e+07	447.895	599.324	780.485	1005.01	1305.91	1739.46	2402.99
3.14829e+07	3.03837	3.23027	3.20952	5.03575	3.30856	10.2585	17.2356		3.14829e+07	450.535	602.513	784.436	1014.47	1314.57	1764.03	2447.5
3.16079e+07	2.69174	2.8596	3.4492	1.92835	6.88616	5.05678	13.1249		3.16079e+07	452.364	605.681	790.007	1020.54	1328.56	1791.3	2479.27
3.17329e+07	2.66448	2.27884	3.64814	2.311	5.28906	2.06256	1.93166		3.17329e+07	455.83	610.99	795.98	1031.92	1343.9	1824.95	2546.19
3.18579e+07	1.52136	0.249661	0.540675	-2.9045	-5.26245	-8.15519	-14.3819		3.18579e+07	458.761	615.454	804.173	1046.17	1364.79	1849.65	2632.11
3.1983e+07	1.9185	1.3763	1.34762	-2.08171	3.27129	-4.66148	-10.4347		3.1983e+07	459.924	617.889	806.714	1048.47	1369.37	1861.49	2634.43
3.2108e+07	2.99443	2.62249	2.09372	2.1992	2.74166	6.4621	14.5461		3.2108e+07	462.731	621.659	813.036	1057.55	1389.27	1902.4	2708.38
3.2233e+07	2.62365	2.13153	2.42132	-1.68208	-0.821172	0.333689	1.13397		3.2233e+07	464.835	624.493	818.485	1064.95	1392.68	1916.81	2724.15
3.23581e+07	1.99021	1.41948	-0.68513	-0.943742	-4.67717	-9.23129	-10.7248		3.23581e+07	466.783	628.948	823.406	1072.75	1412.88	1948.99	2801.26
3.24831e+07	2.63669	2.84841	2.80075	3.59612	3.49757	8.73451	7.31725		3.24831e+07	469.302	631.191	828.447	1081.75	1420.55	1960.12	2836.51
3.26081e+07	1.91862	2.09084	1.79145	0.323265	-0.502164	-13.0789	-3.29004		3.26081e+07	471.804	635.556	834.396	1090.45	1439.94	1997.05	2891.59
3.27332e+07	2.27643	2.67283	3.14772	1.46366	8.7004	10.8242	6.51385		3.27332e+07	474.162	639.19	838.854	1097.26	1453.6	2013.63	2953.65
3.28582e+07	1.77676	1.10756	0.652017	-1.59527	-3.36046	-14.6835	-17.1992		3.28582e+07	477.754	644.977	849.796	1112.37	1478.56	2067.95	3072.06
3.29832e+07	2.14615	2.33186	1.18819	0.225902	-0.649114	-2.15023	27.2292		3.29832e+07	479.208	647.477	852.278	1121.24	1495.51	2088.18	3097.15
3.31083e+07	2.06265	0.29794	-0.393366	-3.13608	-2.75486	-12.4957	-35.7893		3.31083e+07	481.296	649.738	856.232	1124.22	1495.82	2113.22	3125.16
3.32333e+07	3.15851	2.90771	4.87788	1.58972	10.9812	7.27389	24.2008		3.32333e+07	484.596	655.141	863.574	1138.3	1520.31	2151.18	3230.43
3.33583e+07	1.61139	1.68745	-1.13249	-3.32242	-0.478944	-9.53474	-12.2441		3.33583e+07	487.058	658.31	869.396	1147.95	1538.22	2193.68	3314.96
3.34834e+07	2.3025	0.412363	-0.250561	0.561443	-4.53486	-12.2471	-17.945		3.34834e+07	488.601	661.777	876.481	1153	1549.25	2207.42	3348.82
3.36084e+07	2.4659	3.18274	1.89083	2.72935	6.5062	5.64159	8.02445		3.36084e+07	491.445	664.547	879.531	1162.7	1564.59	2235.52	3439.22
3.37334e+07	2.36958	2.71625	1.60445	2.64024	-0.996356	6.64317	2.03327		3.37334e+07	493.791	668.928	885.573	1175.18	1580.49	2276.22	3508.3
3.38584e+07	2.3615	0.755755	-0.139103	0.136241	-1.83845	6.33882	26.4312		3.38584e+07	495.858	672.868	892.599	1182.75	1599.79	2303.55	3596.62
3.39835e+07	2.14031	1.4023	0.0510347	0.509019	3.84932	10.5182	19.3666		3.39835e+07	499.569	679.238	901.574	1198.54	1630.99	2357.44	3750.82
3.41085e+07	2.79835	2.73594	1.07	-0.163902	7.30576	13.1964	70.3807		3.41085e+07	502.566	682.378	909.29	1208.55	1641.35	2394.47	3849.15
3.42335e+07	2.75636	3.04308	3.21005	7.56787	6.95163	27.6663	60.8333		3.42335e+07	504.359	684.301	911.901	1213.47	1649.77	2410.52	3856.1
3.43586e+07	2.72775	1.5295	0.927063	2.62564	6.89268	11.4679	15.2993		3.43586e+07	507.019	690.485	920.483	1229.16	1676.61	2479.56	4011.07
3.44836e+07	3.18282	4.37633	5.22393	8.08159	16.0095	45.5137	134.597		3.44836e+07	511.085	696.4	930.307	1241.23	1705.33	2532.2	4197.26
3.46086e+07	2.29343	1.89772	3.53641	1.48457	6.22288	11.1776	83.2607		3.46086e+07	512.415	697.71	930.743	1249.24	1707.81	2538.97	4271.75
3.47337e+07	3.02471	2.92651	2.57975	6.80653	14.1346	25.1226	67.385		3.47337e+07	515.319	701.861	938.601	1262.35	1736.28	2591.55	4344.63
3.48587e+07	2.88006	3.91731	4.80765	5.25697	18.3181	39.2548	92.5643		3.48587e+07	517.72	705.998	945.967	1276.08	1757.21	2652.7	4472.17
3.49837e+07	3.28833	3.90643	6.30385	7.23351	19.1009	46.6068	132.033		3.49837e+07	520.461	709.88	952.367	1284.2	1773.81	2680.15	4634.53
3.51088e+07	2.49895	2.78422	3.97645	8.67471	10.8802	50.4792	126.697		3.51088e+07	523.534	715.066	960.053	1298.36	1798.26	2741.32	4806
3.52338e+07	3.3984	3.81531	5.07392	7.50652	16.9937	56.5061	165.128		3.52338e+07	524.662	718.654	964.518	1299.43	1812.2	2761.05	4876.29
3.53588e+07	1.7661	1.34212	0.640372	-0.366477	3.89215	22.6573	58.4958		3.53588e+07	528.831	723.085	973.515	1319.36	1845.86	2835.89	5074.32
3.54839e+07	2.23886	3.23018	6.05654	9.57452	16.7324	30.4687	216.939		3.54839e+07	530.197	726.091	977.516	1327.11	1849.4	2860.83	5154.68
3.56089e+07	2.61056	2.49119	4.46387	5.3176	12.0111	48.6234	133.018		3.56089e+07	533.66	733.37	988.349	1341.19	1882.39	2964.19	5463.8
3.57339e+07	2.77219	3.24034	5.39886	8.12546	20.8071	61.0961	171.08		3.57339e+07	536.378	736.989	992.076	1354.85	1911.61	3017.07	5642.83
3.58589e+07	1.35907	0.658523	-0.945588	-5.03645	0.972596	12.1267	72.8162		3.58589e+07	538.142	739.441	1000.25	1367.39	1922.12	3034.87	5804.26
3.5984e+07	2.70817	4.87492	6.01719	6.07307	25.4387	51.554	283.695		3.5984e+07	542.073	745.453	1007.13	1376.49	1942.22	3118.27	6075.92
3.6109e+07	2.69681	2.88503	2.76925	6.96882	15.0891	54.9637	119.732		3.6109e+07	544.172	749.145	1016.46	1391.94	1981.15	3177.37	6413.98
3.6234e+07	2.12811	2.62831	0.793028	5.34078	11.9593	21.7076	140.87		3.6234e+07	546.008	752.196	1018.33	1397.86	1986.18	3214.89	6432.46
3.63591e+07	2.53475	2.00468	4.18994	9.98214	17.8473	61.671	262.629		3.63591e+07	550.168	758.122	1027.37	1411.1	2030.04	3321.52	6765.92
3.64841e+07	2.97704	3.99917	6.23519	10.3595	22.0346	38.9048	305.888		3.64841e+07	551.196	759.989	1032.56	1418.27	2040.91	3357.93	7040.37
3.66091e+07	1.83816	2.61636	2.42449	2.14242	13.9431	43.8084	405.437		3.66091e+07	555.511	767.495	1041.34	1437.38	2069.47	3454.35	7511.14
3.67342e+07	2.5164	3.85722	6.08481	8.19288	24.9694	77.5841	409.903		3.67342e+07	558.76	771.802	1050.98	1454.83	2113.07	3533.76	7927.28
3.68592e+07	2.04041	2.16622	2.84298	3.88649	11.8118	46.7285	221.604		3.68592e+07	560.352	775.189	1057.45	1472.78	2131.55	3637.93	8341.55
3.69842e+07	3.67477	3.8435	7.27704	10.8154	29.4794	70.0507	623.467		3.69842e+07	563.241	780.287	1067.81	1480.78	2155.18	3699.78	8775.19
3.71093e+07	2.97409	5.86672	6.4361	15.6813	29.3123	91.919	580.569		3.71093e+07	567.08	785.845	1077.15	1495.33	2201.38	3822	9261.34
3.72343e+07	2.67667	2.49125	3.26217	2.37391	12.1567	39.405	244.25		3.72343e+07	568.118	787.882	1080.32	1506.44	2208.45	3854.7	9713.42
3.73593e+07	0.839869	0.516333	-1.81813	-0.678268	-3.5788	-0.828159	190.209		3.73593e+07	572.753	796.579	1095.09	1540.51	2281.1	4050.02	11533.2
3.74844e+07	2.16573	0.872218	0.699167	-0.390071	18.3166	55.6269	308.143		3.74844e+07	574.493	800.032	1098.37	1547.19	2288.69	4071.83	11650.6
3.76094e+07	2.25349	2.56338	4.08558	3.35451	5.99369	77.0768	761.593		3.76094e+07	576.352	802.617	1104.14	1547.24	2294.49	4144.39	11776.1
3.77344e+07	3.5929	4.16543	8.03513	14.3144	27.583	124.342	1251.99		3.77344e+07	581.849	809.763	1115.42	1577.8	2354.61	4349.21	14121.6
3.78594e+07	2.69361	2.45702	3.26443	7.72058	7.64634	61.4515	905.345		3.78594e+07	583.433	814.218	1123.87	1592.33	2389.8	4432.59	15127.3
3.79845e+07	2.78158	4.25455	5.93012	8.49703	24.0036	116.434	1923.81		3.79845e+07	586.379	818.509	1134.22	1609.25	2429.77	4497.16	16586.2
3.81095e+07	1.8692	1.39189	3.85508	9.47596	25.0591	79.6269	1828.44		3.81095e+07	589.705	823.843	1142.85	1625.81	2469.97	4725.02	18547.8
3.82345e+07	2.65797	3.43195	5.93989	14.4001	37.1978	102.678	2361.64		3.82345e+07	592.354	829.546	1149.68	1638.95	2508.09	4819.03	21636.1
3.83596e+07	3.49	4.04622	8.19746	12.6756	50.0546	215.387	2884.52		3.83596e+07	594.076	830.371	1152.17	1652.01	2515.69	4907.46	22575.7
3.84846e+07	2.26859	1.94408	3.62609	-0.165224	17.004	90.5031	4061.88		3.84846e+07	597.858	837.327	1164.7	1664.69	2569.61	5071.66	26875.6
3.86096e+07	2.05461	1.52221	2.96452	0.675183	22.3487	98.9759	6964.21		3.86096e+07	601.278	841.828	1179.02	1694.92	2643.64	5346.86	37400.3
3.87347e+07	4.45676	4.41124	5.01848	9.78875	69.6092	177.98	17982.4		3.87347e+07	604.623	848.099	1184.43	1697.51	2661.5	5507.86	37547
3.88597e+07	2.19338	2.29871	2.97779	10.0726	28.9397	116.112	42027.4		3.88597e+07	607.094	855.648	1198.16	1723.65	2718.53	5766.87	65592.7
3.89847e+07	4.22859	6.90561	11.3534	17.5151	68.1734	315.568	60469.4		3.89847e+07	610.201	859.886	1206.76	1741.71	2745.58	5893.05	26398
3.91098e+07	3.27948	4.14656	8.03588	15.8306	53.889	276.321	93016.8		3.91098e+07	614.689	866.063	1215.09	1769.35	2819.32	6192.97	-5349.94
3.92348e+07	2.82826	4.46842	5.38967	13.0673	58.4915	257.091	67668.7		3.92348e+07	615.855	868.928	1220.66	1779.43	2842.17	6364.57	-27008.3
3.93598e+07	4.88989	5.88929	8.12058	25.9699	84.8127	426.328	55822.5		3.93598e+07	618.874	872.02	1230.92	1794.75	2877.04	6540.73	-40112.3
3.94849e+07	2.72494	2.84599	4.74064	11.6036	45.1772	292.334	18977.1		3.94849e+07	622.135	880.08	1241.16	1822.28	2929.44	6868.59	-46025.7
3.96099e+07	3.37278	3.4566	4.44782	14.1332	68.1581	388.972	18986.9		3.96099e+07	624.816	883.872	1249.55	1837.26	2969.1	7141.68	-39633.8
3.97349e+07	4.70578	7.52692	15.7285	35.3245	130.245	721.039	11324.8		3.97349e+07	628.803	892.042	1265.4	1872.46	3072.71	7601.76	-23990.1
3.98599e+07	4.11051	6.2251	10.5908	31.9707	99.9023	763.035	9830.71		3.98599e+07	632.095	896.677	1272.49	1881.86	3095.14	7894.72	-22723.9
3.9985e+07	2.62521	4.7043	6.86688	21.1725	81.4908	704.565	4675.41		3.9985e+07	636.615	902.319	1289.88	1909.79	3205.5	8511.73	-19871.3
4.011e+07	3.44747	6.0842	7.30256	24.2844	100.036	654.75	4856.76		4.011e+07	638.897	906.68	1296.94	1932.33	3225.98	8944.23	-18574
4.0235e+07	2.4038	3.88403	6.43197	17.933	78.7933	964.719	3992.51		4.0235e+07	641.041	911.797	1305.34	1949.35	3275.74	9312.24	-16850.1
4.03601e+07	4.73417	6.88119	12.6823	26.0911	119.228	1034.08	3186.43		4.03601e+07	643.929	917.039	1314.18	1967.62	3345.28	9696.3	-14562
4.04851e+07	2.53864	5.48135	7.0037	23.4149	91.6008	1060.82	2614.34		4.04851e+07	647.975	922.755	1325.95	1995.88	3399.02	10541	-13425.2
4.06101e+07	3.95206	7.60668	8.66057	25.7646	154.419	1443.53	2477.27		4.06101e+07	652.045	929.02	1338.41	2017.99	3471.45	11206.8	-12067.8
4.07352e+07	4.15991	6.76386	12.058	32.1752	158.343	2034.55	2352.03		4.07352e+07	654.428	935.178	1352.75	2041.59	3545.69	11860.3	-11120.9
4.08602e+07	4.80615	9.61408	20.334	43.8496	186.174	3219.35	2516.27		4.08602e+07	660.557	946.273	1367.47	2089.14	3689.65	13463.3	-10096
4.09852e+07	3.66433	7.45809	13.8588	37.1298	135.533	3092.44	1859		4.09852e+07	661.575	946.352	1367.92	2088.43	3699.5	13589.5	-9918.72
4.11103e+07	4.46843	8.66794	15.8463	39.84	197.953	3846.56	1743.85		4.11103e+07	666.353	956.906	1387.91	2135.74	3852.59	15313.7	-9175.07
4.12353e+07	3.56457	7.29972	13.6307	31.8333	147.372	3013.01	1496.89		4.12353e+07	666.52	955.122	1389.28	2130.09	3828.88	15634.1	-9113.29
4.13603e+07	2.60777	4.16782	11.0741	29.3139	205.207	5504.09	1151.5		4.13603e+07	673	965.774	1409.76	2181.73	3952.17	19448.2	-8252.24
4.14854e+07	3.66175	8.60446	13.3418	43.4182	206.987	6215.33	1358.68		4.14854e+07	674.635	969.231	1412.76	2197.15	4016.23	19407.3	-8046.29
4.16104e+07	4.55808	9.7925	22.9009	53.6413	265.218	9479.83	1451.59		4.16104e+07	677.27	975.323	1423.66	2222.53	4092.79	20024.4	-7597.02
4.17354e+07	2.98885	6.52007	13.316	45.1233	235.91	12930.5	1182.55		4.17354e+07	681.767	983.311	1445.33	2267.32	4283.68	23671	-7144.36
4.18605e+07	4.52101	8.60434	18.3006	46.8609	268.924	15131	1249.44		4.18605e+07	685.135	989.926	1453.27	2273.02	4343.4	23916.7	-7016.27
4.19855e+07	5.66682	10.6374	24.0431	80.599	323.65	24347.9	1220.86		4.19855e+07	689.2	998.197	1470.98	2310.12	4447.1	22819.9	-6515.14
4.21105e+07	4.17849	8.00444	21.5282	56.8609	335.337	34895.2	1066.96		4.21105e+07	693.845	1005.48	1486.72	2360.73	4638.42	21376.7	-6210.95
4.22355e+07	4.3019	6.57384	18.264	59.5043	318.938	38821.2	983.492		4.22355e+07	694.504	1009.85	1492.63	2368.58	4612.51	23798.2	-6189.13
4.23606e+07	3.75607	6.14736	16.7185	49.5894	316.962	47223.9	837.072		4.23606e+07	698.467	1012.1	1499.76	2396.1	4798.96	13780.3	-5981.12
4.24856e+07	2.74655	4.9803	13.9952	44.7095	314.024	55542.6	915.743		4.24856e+07	701.4	1020.48	1518.06	2446.41	4921.15	-916.309	-5803.05
4.26106e+07	4.19865	7.19053	19.13	75.522	389.142	46372.3	892.489		4.26106e+07	704.592	1025.01	1526.5	2457.57	5022.81	-9651.25	-5580.5
4.27357e+07	7.79656	12.1237	32.8634	105.981	488.538	32733.3	1010.35		4.27357e+07	708.521	1032.6	1539.06	2486.01	5129.03	-12234.4	-5343.23
4.28607e+07	5.21445	10.1703	23.6706	72.9689	491.398	30108.6	808.744		4.28607e+07	712.438	1040.29	1558.23	2535.94	5330.96	-21219.9	-5209.34
4.29857e+07	6.81223	12.1861	35.5994	100.536	587.236	24812	855.857		4.29857e+07	716.282	1046.76	1564.72	2565.51	5448.54	-18358	-5048.49
4.31108e+07	5.11483	8.576	26.8305	80.3986	525.641	19991.1	749.766		4.31108e+07	717.929	1051.1	1575.37	2598.84	5586.09	-21903.5	-4953.87
4.32358e+07	4.46666	8.75582	28.297	75.8055	562.567	14070.6	684.571		4.32358e+07	722.579	1059.3	1588.83	2648.04	5783.63	-21558.9	-4772.77
4.33608e+07	7.79665	14.8255	40.7139	132.436	784.171	12121.2	756.817		4.33608e+07	726.043	1068.1	1609.65	2686.42	5924.88	-16948.9	-4605.04
4.34859e+07	3.05045	3.60472	17.2298	64.969	579.21	7737.69	542.415		4.34859e+07	729.244	1070.94	1620.66	2705.24	6257.65	-19008.6	-4547.78
4.36109e+07	3.68291	6.87169	20.4764	81.7196	720.369	8562.97	591.826		4.36109e+07	732.442	1077.11	1628.22	2732.1	6293.93	-17068.1	-4467.69
4.37359e+07	5.76123	9.83622	25.9742	109.095	746.128	6205.85	613.719		4.37359e+07	737.365	1089.96	1654.28	2792.15	6637.39	-14866	-4239.5
4.3861e+07	7.60299	13.9167	34.7708	140.222	911.816	6741.52	614.157		4.3861e+07	739.658	1088.18	1654.9	2794.16	6654.97	-14253.7	-4186.28
4.3986e+07	2.98133	8.10424	28.744	94.0713	940.108	4744.62	533.207		4.3986e+07	745.328	1101.23	1689.69	2883.34	7158.43	-13263.8	-4059.42
4.4111e+07	5.76696	12.5391	33.6371	128.504	1047.09	4473.94	526.332		4.4111e+07	747.791	1106.13	1698.07	2904.97	7302.79	-12671.2	-3963.49
4.4236e+07	6.03274	12.7711	30.6861	98.6814	1071.19	3961.39	524.368		4.4236e+07	750.87	1113.22	1706.04	2947.38	7545.41	-11728.5	-3947.92
4.43611e+07	6.7696	13.3633	41.7251	139.082	1268.43	3407.74	504.677		4.43611e+07	754.484	1120.88	1726.77	2997.46	7846.69	-11033	-3766.44
4.44861e+07	5.92906	10.3193	32.775	132.697	1263.56	2560.57	422.567		4.44861e+07	759.522	1127.8	1741.08	3054.93	8297.1	-10631.9	-3687.05
4.46111e+07	4.83562	12.4998	31.5721	134.685	1384.08	2666.14	444.622		4.46111e+07	762.305	1133.37	1756.63	3085.35	8501.9	-9977.65	-3643.85
4.47362e+07	2.73004	6.76989	20.2422	106.661	1463.07	1707.21	377.78		4.47362e+07	769.049	1151.94	1793.46	3211.66	9544.45	-9089.95	-3470.9
4.48612e+07	5.57252	9.49789	31.7645	149.437	1755.81	2021.54	382.288		4.48612e+07	769.941	1148.99	1793.19	3215.77	9632.08	-8893.15	-3421.81
4.49862e+07	4.96552	10.2002	30.5984	137.893	1905.89	1949.01	357.521		4.49862e+07	773.5	1156.33	1812.62	3272.17	10185.5	-8439.41	-3357.64
4.51113e+07	5.72301	13.1371	44.5666	192.353	2399.36	1611.21	384.798		4.51113e+07	780.773	1171.62	1848.02	3392.5	11115.1	-7764.49	-3233.79
4.52363e+07	6.46192	11.71	44.7179	173.063	2690.96	1685.61	387.485		4.52363e+07	781.717	1172.65	1854.46	3391.28	11089.9	-7622.4	-3214.07
4.53613e+07	7.07155	14.1681	49.2252	209.229	3332.03	1500.17	379.014		4.53613e+07	787.864	1183.86	1875.31	3502.71	12083.5	-7056.41	-3122.1
4.54864e+07	6.29024	14.0929	33.5021	156.774	3640.35	1261.71	338.477		4.54864e+07	790.785	1188.48	1891.51	3548.02	13138.5	-6946	-3056.99
4.56114e+07	5.47284	12.2105	36.1903	200.849	4340.16	1352.19	332.681		4.56114e+07	794.768	1201.52	1916.09	3619.73	13529.3	-6576.93	-2989.19
4.57364e+07	5.19011	10.9945	44.285	192.196	4952.96	1091.67	337.546		4.57364e+07	797.743	1207.57	1928.35	3719.48	15004.1	-6339.08	-2930.57
4.58615e+07	6.17264	15.1954	51.3503	245.856	6257.53	1075.81	348.152		4.58615e+07	803.031	1216.92	1954.29	3768.29	16242.7	-6123.71	-2852.1
4.59865e+07	5.61415	11.6956	37.7669	239.169	7420.39	1003.83	323.354		4.59865e+07	806.781	1224.93	1970.89	3834.24	17389.9	-5866.06	-2805.14
4.61115e+07	2.04157	4.31433	29.8578	142.842	7878.88	820.409	284.38		4.61115e+07	811.672	1234.05	1999.93	3957.99	19969.1	-5694.4	-2751.82
4.62365e+07	5.03304	13.3798	47.5106	237.753	12993.5	900.353	308.194		4.62365e+07	817.982	1245.99	2032.7	4019.59	20263.7	-5463.11	-2690.1
4.63616e+07	8.93711	21.0248	62.7604	322.74	18006.8	1057.64	336.049		4.63616e+07	821.67	1255.72	2048.53	4151.19	19722.4	-5213.64	-2635.69
4.64866e+07	6.22292	17.895	61.0638	323.652	18216.7	947.921	317.958		4.64866e+07	825.534	1256.47	2069.06	4196.22	19793.6	-5106.35	-2606.52
4.66116e+07	4.08782	16.2465	55.6082	332.955	24013.2	852.255	309.155		4.66116e+07	829.538	1271.73	2090.55	4305.18	22680	-4945.61	-2562.6
4.67367e+07	5.19565	13.0401	52.2023	303.968	31046.1	819.556	297.108		4.67367e+07	833.827	1284.98	2126.24	4413.93	18614	-4844.89	-2509.77
4.68617e+07	8.24403	18.5457	66.3922	339.443	31231.9	900.963	311.576		4.68617e+07	837.526	1286.85	2131.93	4440.79	13488.2	-4683.76	-2462.64
4.69867e+07	9.10607	21.2559	71.7533	451.987	32101.8	856.423	324.085		4.69867e+07	842.012	1295.87	2153.07	4572.69	6840.01	-4568.94	-2425.59
4.71118e+07	7.92834	21.979	88.2116	512.708	33046.6	828.212	311.355		4.71118e+07	846.181	1305.82	2173.72	4679.42	3527.55	-4461.55	-2391.49
4.72368e+07	9.18183	21.8957	78.5216	491.49	34797.4	804.56	315.536		4.72368e+07	848.335	1311.61	2196.74	4796.63	-2629.13	-4354.58	-2356.89
4.73618e+07	9.2615	25.3642	84.7092	564.824	30426.9	772.813	315.41		4.73618e+07	856.663	1326.15	2228.52	4875.73	-8424.86	-4246.45	-2311.94
4.74869e+07	8.0963	24.4619	90.475	591.754	28144.5	753.208	320.053		4.74869e+07	858.207	1330.83	2244.07	4958.01	-11093.6	-4139.73	-2296.31
4.76119e+07	8.39608	18.8405	82.1015	562.588	22321.5	675.427	289.159		4.76119e+07	865.909	1349.84	2298.23	5225.56	-17072	-4013.3	-2251.85
4.77369e+07	10.6359	21.4319	98.4245	699.836	20521.2	687.44	304.599		4.77369e+07	868.672	1354.86	2314.36	5237.61	-14760.2	-3920.79	-2210.33
4.7862e+07	9.04173	20.5296	105.7	725.197	17334.1	684.882	295.43		4.7862e+07	871.71	1361.9	2333.6	5430.39	-16248.2	-3867.15	-2189.22
4.7987e+07	8.54671	20.0426	98.986	705.055	13929.5	623.113	286.476		4.7987e+07	877.962	1375.38	2377.67	5514.93	-17110.2	-3761.52	-2154.73
4.8112e+07	7.73912	21.9474	101.447	840.999	12250.6	625.223	287.264		4.8112e+07	883.153	1386.88	2405.86	5781.23	-15201.1	-3660.8	-2123.41
4.8237e+07	7.95099	23.2097	103.882	785.649	10733.1	596.572	277		4.8237e+07	885.695	1392.33	2411.96	5877.54	-15276.5	-3595.95	-2094.69
4.83621e+07	10.0577	25.7106	107.176	797.825	9535.79	617.69	278.512		4.83621e+07	890.918	1399.34	2442.9	5938.53	-14520.9	-3584.07	-2081.13
4.84871e+07	12.5102	31.5936	121.229	926.565	8441.23	633.888	288.317		4.84871e+07	895.639	1407.56	2464	6026.37	-13285	-3499.75	-2047.05
4.86121e+07	6.97583	18.9509	99.625	919.103	7083.83	551.05	265.41		4.86121e+07	899.025	1419.01	2496.65	6254.85	-13717.7	-3456.93	-2028.05
4.87372e+07	6.31481	18.4783	103.172	872.599	6325	508.074	255.818		4.87372e+07	900.933	1428.8	2522.38	6486.28	-13157.9	-3377.16	-1993.01
4.88622e+07	8.90078	24.582	119.785	1082.04	5757.13	502.351	245.945		4.88622e+07	906.993	1442.62	2550.24	6817.86	-12271.9	-3318.95	-1977.15
4.89872e+07	8.82298	31.9777	123.554	1294.66	4733.71	509.464	253.735		4.89872e+07	915.776	1455.11	2608.27	6977.87	-11166.4	-3209.5	-1939.54
4.91123e+07	9.28218	33.4249	143.375	1344.34	4443.69	518.882	259.577		4.91123e+07	919.25	1463.6	2636.34	7221.46	-10669.6	-3159.67	-1909.07
4.92373e+07	13.8009	40.7377	164.373	1615.96	4338.59	545.947	263.937		4.92373e+07	922.364	1474.77	2653.53	7352.44	-9714.88	-3108.79	-1884.71
4.93623e+07	12.2061	36.2632	166.686	1816.8	3601.27	503.717	260.995		4.93623e+07	928.936	1492.36	2701.35	7812.23	-9640.96	-3044.76	-1850.87
4.94874e+07	9.77113	32.995	151.833	1660.16	3436.13	469.907	242.449		4.94874e+07	931.595	1500.75	2750.06	8156.17	-9189.94	-2994.44	-1839.42
4.96124e+07	12.4044	37.8441	191.975	2045.45	3153.77	482.531	253.065		4.96124e+07	938.878	1509.23	2780.21	8337.67	-8763.9	-2941.65	-1816.44
4.97374e+07	11.0784	34.0733	181.81	2308.72	2761.85	442.55	239.044		4.97374e+07	945.758	1527.42	2827.82	8842.89	-8395.55	-2876.34	-1784.64
4.98625e+07	11.6071	36.6167	138.498	2278.1	2498.09	441.903	232.274		4.98625e+07	947.296	1531.64	2849.48	9015.84	-8196.15	-2866.2	-1778.33
4.99875e+07	9.28025	34.4427	170.386	2366.01	2395.73	419.845	226.353		4.99875e+07	952.248	1546.83	2878.52	9254.87	-8082.56	-2821.7	-1755.39
5.01125e+07	12.7223	35.3732	172.821	2710.39	2117.67	408.467	226.514		5.01125e+07	960.396	1558.61	2938.51	9771.62	-7688.65	-2760.48	-1730.06
5.02375e+07	13.2053	43.8239	209.075	3239.46	2087.72	421.97	228.83		5.02375e+07	963.36	1567.61	2950.82	10337.2	-7288.91	-2728.51	-1711.74
5.03626e+07	12.8954	41.5651	213.118	3826.41	1939.23	414.156	227.664		5.03626e+07	969.579	1587.16	3004.25	10534.8	-6968.5	-2671.06	-1688.45
5.04876e+07	11.6296	39.624	201.38	4478.08	1696.91	389.349	218.166		5.04876e+07	976.337	1595.71	3078.14	11369.6	-6804.84	-2622.96	-1660.93
5.06126e+07	12.6709	39.8828	214.645	4680.2	1725.52	375.072	217.816		5.06126e+07	983.792	1610.29	3112.38	11847.4	-6474.51	-2574.66	-1643.74
5.07377e+07	14.9599	51.1779	246.345	5451.49	1621.36	378.502	221.361		5.07377e+07	985.845	1630.39	3137.12	12227.1	-6265.97	-2525.45	-1627.96
5.08627e+07	12.3219	34.5722	223.824	6343.45	1328.02	355.515	206.612		5.08627e+07	994.595	1643.07	3233.91	13691.9	-6038.64	-2477.39	-1601.42
5.09877e+07	11.0437	41.0063	207.153	6018.16	1378.74	345.329	203.146		5.09877e+07	995.043	1646.67	3245.73	14231.8	-5943.51	-2475.86	-1596.71
5.11128e+07	13.2333	43.3047	244.847	7879.5	1289.94	346.049	205.596		5.11128e+07	1000.59	1667.68	3316.97	14603.7	-5741.49	-2425.15	-1568.99
5.12378e+07	10.7901	40.2019	245.458	8636.6	1137.8	309.589	190.01		5.12378e+07	1006.37	1678.53	3374.13	16207.5	-5602.53	-2399.4	-1551.33
5.13628e+07	12.4712	37.0432	255.074	10433.9	1128.25	325.075	194.849		5.13628e+07	1012.37	1691.86	3411.7	16450.6	-5453.71	-2364.87	-1539.2
5.14879e+07	11.1902	37.9832	247.8	12199.4	1111.88	318.364	186.527		5.14879e+07	1018.75	1703.37	3452.58	17278.3	-5296.31	-2322.57	-1515.47
5.16129e+07	12.6228	44.1984	276.483	15238.3	1044.04	307.501	189.986		5.16129e+07	1025.85	1728.35	3538.25	16987	-5149.43	-2297.87	-1500.96
5.17379e+07	13.1998	51.09	306.556	18107.3	1008.43	307.842	182.384		5.17379e+07	1031.11	1741.19	3602.75	16711.6	-4934.64	-2246.57	-1478.17
5.1863e+07	13.9018	48.2447	313.202	20825.3	985.31	289.462	187.089		5.1863e+07	1037.97	1755.61	3675.56	15181.1	-4797.37	-2214.49	-1460.92
5.1988e+07	15.8782	44.0666	316.815	23044.9	964.847	295.59	180.651		5.1988e+07	1039.14	1764.14	3680.19	15721.8	-4751.09	-2205.19	-1449.53
5.2113e+07	16.5906	45.5441	344.26	26611.3	892.833	277.351	178.131		5.2113e+07	1047.26	1777.03	3780.94	12776.4	-4582.17	-2170.91	-1428.95
5.2238e+07	14.6463	46.9095	356.546	32716.7	787.155	270.784	175.508		5.2238e+07	1056.33	1809.32	3914.98	6361.14	-4491.89	-2120.32	-1407.08
5.23631e+07	14.2236	56.3815	357.464	32905.7	831.732	276.91	177.095		5.23631e+07	1056.73	1812.14	3909.56	6032.28	-4415.87	-2113.67	-1403.49
5.24881e+07	14.6081	53.7802	369.529	30244.8	743.696	258.017	171.709		5.24881e+07	1066.99	1840.32	4044.27	-4086.76	-4253.84	-2068.05	-1382.21
5.26131e+07	17.0485	63.1062	406.116	29055	817.738	274.886	170.551		5.26131e+07	1067.55	1836.66	4024.18	-4182.1	-4235.03	-2056.05	-1371.83
5.27382e+07	15.9896	57.2571	402.252	28653.8	748.57	251.953	167.799		5.27382e+07	1075.2	1862.54	4161.96	-9610.75	-4144.66	-2027.53	-1350.68
5.28632e+07	14.7535	54.815	393.62	25435.7	695.057	245.769	164.906		5.28632e+07	1083.88	1880.45	4267.5	-15408.5	-4018.47	-1989.22	-1336.25
5.29882e+07	14.4708	63.3472	401.407	22647.4	670.076	248.716	163.55		5.29882e+07	1088.76	1892.24	4329.27	-13854.8	-3943.1	-1969.58	-1321.91
5.31133e+07	14.0209	68.382	460.284	18766.4	688.112	244.266	159.116		5.31133e+07	1095.23	1907.02	4372.25	-15423.6	-3851.65	-1947.08	-1308.78
5.32383e+07	14.5993	61.7285	530.376	14603	640.366	239.481	157.248		5.32383e+07	1106.15	1947.13	4595.04	-15335.5	-3703.67	-1904.27	-1283.19
5.33633e+07	17.2866	68.0007	531.025	13683.6	612.887	235.554	157.576		5.33633e+07	1107.11	1950.49	4580.3	-15198.2	-3670.79	-1892.61	-1276.99
5.34884e+07	17.6159	78.6349	611.152	10237.1	593.363	234.81	156.757		5.34884e+07	1121.51	1993.3	4792.97	-14189.8	-3563.43	-1852.86	-1258.63
5.36134e+07	13.8307	64.4493	554.266	8837.14	522.494	220.934	148.363		5.36134e+07	1126.13	1996.93	4894.54	-15260	-3498.3	-1833.13	-1247.81
5.37384e+07	15.1584	59.3929	529.795	9021.9	535.226	213.446	147.308		5.37384e+07	1124.14	2001.11	4882.88	-14708	-3492.1	-1833.64	-1242.86
5.38635e+07	17.367	60.8596	579.489	7707.59	536.637	226.657	150.994		5.38635e+07	1134.18	2027.19	4977.01	-13305.8	-3397.72	-1803.26	-1223.48
5.39885e+07	17.9722	75.3858	659.105	6362.37	503.886	218.62	148.03		5.39885e+07	1142.92	2045.7	5233.98	-12615.6	-3320.98	-1773.35	-1207.45
5.41135e+07	19.5056	78.5941	772.886	5800.25	536.66	221.938	151.976		5.41135e+07	1148.57	2069.06	5317.41	-11478.8	-3244.82	-1752.69	-1194.41
5.42385e+07	17.0497	72.3023	690.832	5069.07	505.444	212.953	145.792		5.42385e+07	1157.23	2088.56	5443.41	-11488.4	-3237.03	-1743.35	-1185.76
5.43636e+07	15.9381	74.0152	752.684	4498.54	470.494	206.542	142.27		5.43636e+07	1164.31	2122.15	5606.33	-10745.7	-3138.82	-1713.73	-1167.76
5.44886e+07	19.048	75.306	892.241	4338.29	464.819	208.149	144.323		5.44886e+07	1168.7	2141.58	5770.73	-10350.7	-3080.84	-1695.33	-1158.65
5.46136e+07	20.5919	93.967	1008.46	4102.61	473.982	207.21	145.753		5.46136e+07	1176.21	2155.7	5865.25	-9716.84	-3037.58	-1676.15	-1148.27
5.47387e+07	19.5402	77.7085	886.252	3513.41	428.119	200.413	140.972		5.47387e+07	1177.64	2169.32	5982.16	-9506.3	-3003.51	-1658.87	-1136.66
5.48637e+07	18.0093	84.3001	996.682	3112.68	420.308	191.95	139.417		5.48637e+07	1194.18	2215.95	6276.76	-9062.75	-2955.73	-1632.95	-1122.48
5.49887e+07	16.2404	82.141	998.971	2876.95	405.112	189.304	137.435		5.49887e+07	1199.12	2233.2	6443.19	-8756.45	-2905.55	-1617.88	-1115
5.51138e+07	19.1739	86.0526	1100.7	2626.22	397.222	185.437	134.001		5.51138e+07	1205.82	2239.22	6652	-8375.94	-2856.59	-1600.33	-1103.48
5.52388e+07	20.7454	88.6824	1141.19	2563.7	386.367	179.743	132.334		5.52388e+07	1208.76	2253.81	6741.68	-8311.59	-2846.39	-1593.08	-1095.1
5.53638e+07	22.4397	107.964	1351.34	2235.53	401.002	180.18	130.658		5.53638e+07	1221.58	2297.51	7039.14	-7715.15	-2772.22	-1563	-1077.15
5.54889e+07	20.7157	102.084	1327.01	2098.72	367.653	176.058	131.808		5.54889e+07	1225.06	2312.28	7287.88	-7508.49	-2731.21	-1554.92	-1069.59
5.56139e+07	19.6357	87.4096	1343.31	1853.03	351.161	169.136	125.234		5.56139e+07	1229.84	2338.38	7483.42	-7409.09	-2716.25	-1537.67	-1061.87
5.57389e+07	13.3393	64.5587	1327.42	1465.22	310.016	155.805	118.601		5.57389e+07	1245.58	2373.57	8043.26	-7104.66	-2640.1	-1518.1	-1049.65
5.5864e+07	19.3444	88.3916	1618.42	1528.17	342.883	160.95	120.747		5.5864e+07	1250.54	2398.61	8187.96	-6732.88	-2601.38	-1494.97	-1037.56
5.5989e+07	17.9932	97.1047	1795.98	1464.79	316.701	162.639	120.59		5.5989e+07	1260.9	2412.37	8344.97	-6565.66	-2571.04	-1485.28	-1027.42
5.6114e+07	21.2994	92.5637	2021.2	1332.13	297.271	153.059	114.775		5.6114e+07	1265.84	2455.47	8765.12	-6441.29	-2541.67	-1467.21	-1017.17
5.6239e+07	24.32	115.675	2403.25	1325.27	307.532	152.333	114.904		5.6239e+07	1275.34	2484.94	9225.23	-6176.56	-2490.7	-1443.26	-1003.65
5.63641e+07	23.2841	97.3982	2223.01	1205.93	283.783	149.227	112.318		5.63641e+07	1284.15	2514.12	9482.44	-6023.9	-2455.32	-1436.28	-993.195
5.64891e+07	17.197	92.6723	2638.25	1069.97	267.621	140.783	107.154		5.64891e+07	1292.42	2554.74	10150.4	-5790.58	-2409.93	-1414.72	-983.534
5.66141e+07	21.1134	102.071	2382.67	1074.08	264.94	139.043	106.261		5.66141e+07	1295.48	2564.36	10289.1	-5710.03	-2396.65	-1405.74	-976.887
5.67392e+07	16.985	87.9403	2848.02	930.242	245.75	131.866	99.7889		5.67392e+07	1303.52	2603.54	11611.8	-5523.26	-2355.95	-1385.56	-964.497
5.68642e+07	21.2978	109.255	3359.96	879.896	251.151	131.237	99.6322		5.68642e+07	1317.2	2654.24	11643.2	-5314.33	-2301.87	-1367.67	-951.351
5.69892e+07	14.9762	94.4938	3423.81	790.059	215.988	120.268	95.9615		5.69892e+07	1327.49	2675.96	13094.3	-5138.43	-2276.96	-1349.9	-940.757
5.71143e+07	22.2052	117.349	4788.11	820.488	226.205	122.177	96.9421		5.71143e+07	1341.77	2727.4	13794.2	-4936.21	-2227.82	-1331.18	-928.182
5.72393e+07	22.1542	128.577	5121.27	749.33	222.378	122.24	94.8803		5.72393e+07	1341.32	2747.62	13837.4	-4887.41	-2205.5	-1320.49	-917.672
5.73643e+07	21.2201	110.683	6527.02	733.255	206.8	120.456	93.288		5.73643e+07	1355.18	2800.23	15048.6	-4726.04	-2170.12	-1302.46	-906.697
5.74894e+07	22.5401	151.322	7753.7	685.641	205.657	114.263	91.643		5.74894e+07	1367.01	2852.2	16747.2	-4574.9	-2126.46	-1287.81	-894.304
5.76144e+07	13.4598	119.998	7843.72	603.046	190.495	110.306	88.3106		5.76144e+07	1369.48	2875.89	18775.6	-4504.92	-2110.64	-1273.01	-885.698
5.77394e+07	16.9288	132.335	8399.62	559.811	185.428	106.452	85.9407		5.77394e+07	1379.24	2921.75	20066.6	-4376.57	-2077.93	-1255.69	-874.41
5.78645e+07	18.4127	118.602	11934.8	571.382	187.805	108.359	85.6094		5.78645e+07	1390.3	2953.89	20507.6	-4268.48	-2047.78	-1241.87	-865.227
5.79895e+07	17.9104	121.658	12878.1	527.253	176.609	101.483	81.5698		5.79895e+07	1401.11	3001.23	23748.7	-4207.55	-2028.61	-1232.13	-855.698
5.81145e+07	19.3089	118.548	18013	478.238	171.715	102.492	81.5589		5.81145e+07	1405.66	3045.8	24043.4	-4097.11	-1995.08	-1215.22	-844.619
5.82395e+07	24.3992	167.304	24118.9	500.846	180.475	101.927	82.6847		5.82395e+07	1421.93	3112.71	21721.1	-3966.33	-1951.65	-1198.72	-833.164
5.83646e+07	17.0993	136.478	35824	435.779	163.79	97.4918	78.2891		5.83646e+07	1440.33	3139.31	22205.5	-3879.91	-1930.45	-1182.5	-821.447
5.84896e+07	20.6719	136.517	37432.1	439.895	157.979	96.0982	80.1289		5.84896e+07	1439.82	3192.53	17403.9	-3781.24	-1903.92	-1170.73	-812.003
5.86146e+07	18.7866	129.068	54576.9	371.72	145.142	92.6966	76.415		5.86146e+07	1464.28	3273.63	-3135.32	-3665.72	-1858.8	-1149.87	-798.421
5.87397e+07	17.7845	133.346	48211.1	386.394	150.246	94.0263	77.2541		5.87397e+07	1460.04	3289.78	-6636.01	-3627.8	-1852.14	-1142.04	-791.961
5.88647e+07	18.893	149.315	46240.9	393.067	155.553	91.8374	76.1546		5.88647e+07	1474.96	3337.73	-14647.7	-3552.3	-1828.84	-1131.04	-781.787
5.89897e+07	17.3639	145.614	36481.9	338.337	142.854	89.1607	74.4963		5.89897e+07	1487.74	3415.19	-24019.2	-3442.84	-1798.91	-1114.01	-771.298
5.91148e+07	22.2749	154.842	25630.8	318.927	142.256	89.1374	74.2776		5.91148e+07	1499.65	3458.46	-26627.3	-3384.85	-1773.92	-1100.19	-761.377
5.92398e+07	27.5922	192.966	20637.8	375.007	146.132	91.5018	75.0563		5.92398e+07	1511.51	3540.02	-21313.9	-3293.78	-1747.19	-1089.31	-751.823
5.93648e+07	18.185	166.146	12977.1	290.754	135.704	86.201	72.7055		5.93648e+07	1527.34	3630.71	-21588.7	-3211.21	-1717.11	-1071.99	-741.301
5.94899e+07	14.5924	168.742	10892.8	289.29	135.799	82.1216	72.0456		5.94899e+07	1539.32	3725.29	-21417.8	-3158.78	-1704.32	-1062.85	-732.623
5.96149e+07	22.828	186.575	9886.24	313.697	140.696	86.1747	72.3928		5.96149e+07	1539.03	3727.67	-18966.8	-3127.43	-1682.27	-1051.71	-724.843
5.97399e+07	20.1833	188.95	7547.14	285.079	133.964	83.851	70.9752		5.97399e+07	1561.65	3846.76	-17838.9	-3031.21	-1652.24	-1035.84	-712.895
5.9865e+07	22.0855	223.31	6457.82	279.667	133.81	82.4181	70.5061		5.9865e+07	1569.26	3868.47	-16779.7	-2994.7	-1632.68	-1024.82	-704.993
5.999e+07	23.6425	251.003	5695.04	277.771	128.113	82.7095	70.1418		5.999e+07	1584.45	3968.44	-15182	-2932.65	-1611.66	-1011.89	-694.816
6.0115e+07	20.1457	173.642	4354.11	251.498	121.936	79.4238	68.5102		6.0115e+07	1592.35	4087.09	-14563.2	-2873.08	-1589.5	-997.923	-685.701
6.02401e+07	16.3111	173.071	3276.93	213.002	114.195	76.6391	68.4783		6.02401e+07	1606.05	4107.3	-13538.7	-2823.78	-1571.1	-988.767	-676.583
6.03651e+07	17.9818	236.136	3099.05	240.169	117.366	79.3918	68.3661		6.03651e+07	1621.52	4226.77	-12542.6	-2785.39	-1548.34	-975.454	-667.46
6.04901e+07	20.7706	265.414	3028.57	233.252	119.813	79.0997	68.5227		6.04901e+07	1634.53	4364.45	-11356.7	-2713.16	-1521.8	-962.836	-656.808
6.06151e+07	31.1295	307.804	2630.57	248.615	121.977	78.3553	68.2652		6.06151e+07	1658.74	4441.83	-10670.6	-2661.07	-1501.55	-948.14	-647.374
6.07402e+07	33.3981	346.258	2804.42	247.67	127.328	79.9852	69.6092		6.07402e+07	1654.77	4459.01	-10086.9	-2624.14	-1489.48	-939.264	-639.171
6.08652e+07	29.9592	303.944	1973.05	230.265	117.13	76.8362	68.6309		6.08652e+07	1682.55	4672.45	-9459.11	-2555.22	-1459.56	-925.975	-628.615
6.09902e+07	30.3553	283.348	2069.06	232.325	119.463	78.3081	68.7114		6.09902e+07	1695.18	4769.31	-9064.61	-2526.72	-1446.04	-915.773	-621.647
6.11153e+07	33.7682	420.9	1932.33	234.531	123.057	81.5917	70.3353		6.11153e+07	1705.72	4830.56	-8677.8	-2484.55	-1425.07	-905.1	-611.83
6.12403e+07	30.3271	414.861	1722.15	224.579	115.989	77.1202	68.8428		6.12403e+07	1726.99	4983.76	-8315.16	-2440.59	-1404.08	-890.555	-603.365
6.13653e+07	37.6093	486.439	1740.58	241.854	127.738	80.6851	70.9861		6.13653e+07	1741.78	5131.55	-7789.32	-2391.08	-1389.54	-881.912	-594.993
6.14904e+07	29.4602	485.427	1489.75	225.742	118.681	79.7771	69.7373		6.14904e+07	1748.15	5284.17	-7469.87	-2352.56	-1369.3	-871.609	-585.923
6.16154e+07	31.2623	428.433	1229.28	205.161	116.417	78.0032	69.541		6.16154e+07	1769.76	5455.55	-7136.6	-2307.08	-1353.45	-859.331	-576.785
6.17404e+07	33.3514	497.053	1269.47	210.171	115.798	78.9897	70.7178		6.17404e+07	1786.12	5560.35	-6903.77	-2273.15	-1336.54	-848.523	-568.99
6.18655e+07	17.1835	426.519	1008.97	185.513	111.134	75.7937	68.76		6.18655e+07	1805.83	5801.73	-6623.61	-2246.47	-1318.48	-838.05	-560.313
6.19905e+07	42.5851	765.776	1252.8	221.769	122.468	81.6784	72.108		6.19905e+07	1817.2	5909.81	-6278.77	-2199.22	-1303.26	-827.628	-552.131
6.21155e+07	40.0734	710.201	1134.24	206.869	120.523	80.2934	71.7606		6.21155e+07	1834.96	6127.15	-6180.03	-2169.5	-1288.11	-819.097	-544.366
6.22406e+07	41.117	657.286	1000.91	199.055	112.585	80.0655	71.0207		6.22406e+07	1845.61	6187.77	-6116.01	-2150.71	-1275.16	-810.047	-536.901
6.23656e+07	40.9296	699.474	985.131	204.305	118.205	81.3316	72.3805		6.23656e+07	1877.26	6722.6	-5692.73	-2092.96	-1255.03	-797.203	-527.121
6.24906e+07	39.8813	829.65	895.097	189.54	114.093	80.2885	72.4564		6.24906e+07	1892.88	6768.75	-5532.09	-2067.64	-1242.19	-789.949	-520.511
6.26156e+07	44.2412	901.88	858.068	201.635	117.795	81.5568	73.3207		6.26156e+07	1904.17	6982.39	-5398.06	-2043.77	-1225.18	-780.575	-512.181
6.27407e+07	54.847	1028.27	846.949	204.056	117.856	83.116	73.7563		6.27407e+07	1915.98	7076.7	-5244.6	-2012.2	-1210.73	-770.305	-504.02
6.28657e+07	46.2072	1134.26	770.501	192.168	117.677	81.9807	74.6153		6.28657e+07	1955.05	7659	-4979.55	-1968.23	-1191.23	-758.015	-494.919
6.29907e+07	43.3575	1238.9	712.374	196.436	118.555	82.1048	74.6952		6.29907e+07	1965.82	7783.69	-4915.1	-1946.31	-1180.59	-749.669	-488.004
6.31158e+07	72.2053	1760.73	778.777	203.344	124.798	85.1554	76.2195		6.31158e+07	1994.27	8400.97	-4590.51	-1903.39	-1159.22	-738.404	-478.965
6.32408e+07	51.818	1663.4	693.126	190.838	118.68	84.0739	75.9773		6.32408e+07	2010.86	8686.44	-4559.92	-1884.19	-1150.77	-730.322	-471.997
6.33658e+07	60.2925	1759.59	617.857	190.468	117.524	84.793	76.8834		6.33658e+07	2045.4	9258.11	-4346.29	-1846.51	-1133.65	-720.133	-463.429
6.34909e+07	62.5091	1958.04	695.678	195.755	121.823	86.0571	77.3477		6.34909e+07	2054.89	9355.31	-4293.54	-1830.17	-1122.74	-711.91	-457.011
6.36159e+07	71.4817	2616.58	716.475	198.192	125.67	88.0595	78.9918		6.36159e+07	2068.64	9561.83	-4196.12	-1806.31	-1110.58	-702.216	-448.879
6.37409e+07	66.0577	2724	597.036	181.021	118.981	86.1181	78.3124		6.37409e+07	2109.68	10479.3	-4076.9	-1773.18	-1091.47	-693.521	-440.855
6.3866e+07	59.4664	2856.95	613.301	186.849	121.163	86.4348	79.4139		6.3866e+07	2103.86	10719.9	-4029.42	-1751.24	-1083.69	-685.958	-434.045
6.3991e+07	75.61	3772.69	627.957	197.74	125.107	88.0314	81.0833		6.3991e+07	2146.24	11428.9	-3839.83	-1717.46	-1064.82	-675.313	-425.657
6.4116e+07	90.2048	4536.64	634.508	200.726	127.113	90.1497	81.9448		6.4116e+07	2153.89	11745	-3775.18	-1699.11	-1054.42	-666.721	-418.773
6.42411e+07	81.4144	5319.86	547.731	194.191	123.491	90.257	82.217		6.42411e+07	2199.4	13117.4	-3649.16	-1670.12	-1038.24	-656.67	-410.76
6.43661e+07	93.4134	5996.63	585.037	194.004	128.444	91.1517	83.9215		6.43661e+07	2217.03	13388.9	-3592.15	-1650.65	-1026.25	-648.752	-403.031
6.44911e+07	90.9917	7328.3	574.887	198.019	128.8	91.5042	84.8447		6.44911e+07	2242.26	13721.4	-3504.43	-1630.6	-1014.96	-640.843	-396.184
6.46161e+07	98.1962	8223	534.824	198.222	127.191	92.7743	85.6546		6.46161e+07	2266.49	13975.9	-3427.26	-1608.01	-1003.64	-632.652	-389.171
6.47412e+07	108.774	10293.3	567.222	199.678	132.222	95.6458	87.3852		6.47412e+07	2278	14483.4	-3361.81	-1587.92	-990.289	-623.771	-381.559
6.48662e+07	104.903	11469.9	553.738	199.694	133.84	95.9216	88.1536		6.48662e+07	2322.63	14937.2	-3277.37	-1566.44	-978.957	-616.168	-374.586
6.49912e+07	125.487	12369.9	577.857	213.597	136.334	98.7151	89.8555		6.49912e+07	2332.59	14448.6	-3225.85	-1552.16	-968.772	-608.922	-367.948
6.51163e+07	118.555	16994.2	513.627	194.293	135.733	97.4118	90.4818		6.51163e+07	2372.41	15488.3	-3136.05	-1525.16	-954.549	-599.346	-360.47
6.52413e+07	143.008	17767.9	552.433	205.596	138.583	99.9722	92.0014		6.52413e+07	2394.15	12366.3	-3073.57	-1508.54	-942.288	-591.013	-353.213
6.53663e+07	160.423	20183.5	566.881	211.294	143.563	102.008	93.4849		6.53663e+07	2426.13	10305.4	-2981.12	-1485.26	-932.203	-582.588	-346.331
6.54914e+07	141.477	22201.4	527.416	204.788	142.199	102.96	94.6896		6.54914e+07	2443.39	8976.7	-2940.99	-1468.15	-924.226	-575.71	-339.547
6.56164e+07	159.014	23242.6	526.214	210.974	144.172	104.175	96.0472		6.56164e+07	2488.57	5977.65	-2885.5	-1455.19	-913.852	-568.685	-333.097
6.57414e+07	157.503	24018.9	526.167	211.682	144.646	105.563	97.4772		6.57414e+07	2507.87	2805.93	-2833.84	-1431.7	-901.315	-560.768	-326.308
6.58665e+07	199.314	20733.3	558.666	223.543	150.809	108.9	99.4648		6.58665e+07	2553.04	-1274.46	-2749.85	-1409.5	-887.742	-552.794	-318.9
6.59915e+07	198.631	21432	544.072	222.941	151.197	109.216	100.541		6.59915e+07	2575.63	-3429.06	-2727.73	-1395.5	-879.249	-545.604	-312.532
6.61165e+07	187.974	21565.3	531.542	219.873	153.694	110.416	102.212		6.61165e+07	2583.88	-3201.86	-2702.14	-1385.48	-874.031	-539.391	-306.382
6.62416e+07	200.24	17978	508.225	216.903	152.778	112.155	103.625		6.62416e+07	2661.33	-7547.1	-2617.96	-1361.69	-858.885	-530.399	-299.245
6.63666e+07	241.074	16739.8	526.748	223.043	156.862	113.994	105.207		6.63666e+07	2673.69	-7771.98	-2571.64	-1345.39	-851.989	-523.568	-293.04
6.64916e+07	231.687	15689.3	503.946	223.771	157.855	115.028	107.04		6.64916e+07	2714.35	-8006.72	-2538.02	-1332.22	-843.547	-516.696	-286.81
6.66166e+07	252.849	13960.3	524.612	232.741	162.046	118.146	109.085		6.66166e+07	2736.84	-8240.7	-2501.43	-1319.73	-835.74	-510.906	-280.605
6.67417e+07	258.665	12899.1	512.962	227.832	162.492	118.895	110.67		6.67417e+07	2776.94	-8785.62	-2462.54	-1305.75	-825.324	-504.205	-274.451
6.68667e+07	274.707	11862.6	528.941	234.669	165.465	120.799	112.667		6.68667e+07	2794.84	-8586.74	-2416.92	-1295.42	-817.852	-497.862	-268.545
6.69917e+07	298.241	10672.6	527.526	233.652	167.5	122.273	114.012		6.69917e+07	2831.1	-8709.23	-2372.59	-1276.51	-808.873	-490.656	-262.274
6.71168e+07	269.291	9360.65	489.424	227.542	166.723	123.335	115.805		6.71168e+07	2891.41	-9107.04	-2347.48	-1260.45	-801.593	-485.014	-256.614
6.72418e+07	323.592	8954.82	508.908	236.191	171.96	126.312	117.399		6.72418e+07	2925.85	-8508.18	-2312.72	-1250.55	-794.435	-478.875	-250.919
6.73668e+07	330.188	8020.03	500.509	233.628	172.678	128.007	119.321		6.73668e+07	2947.12	-8535.32	-2276.42	-1238.23	-785.849	-472.608	-245.163
6.74919e+07	346.628	7786.87	509.982	239.586	176.047	129.94	121.363		6.74919e+07	2974.28	-8082.93	-2239.16	-1226.04	-779.782	-467.121	-239.693
6.76169e+07	371.83	6841.71	509.694	238.527	176.379	131.492	122.97		6.76169e+07	3016.39	-7713.68	-2205.45	-1213.28	-770.857	-460.773	-234.088
6.77419e+07	409.879	6498.69	513.154	241.445	178.906	132.857	124.629		6.77419e+07	3077.77	-7590.61	-2167.85	-1198.82	-765.754	-454.954	-228.724
6.7867e+07	424.79	6373.56	519.806	245.105	180.494	134.948	126.315		6.7867e+07	3092.44	-7267.32	-2150.95	-1191.38	-757.423	-449.866	-223.364
6.7992e+07	418.399	6126.58	510.547	241.964	180.831	135.683	127.893		6.7992e+07	3130.6	-7351.87	-2127.75	-1183.79	-752.703	-445.148	-218.27
6.8117e+07	435.214	5507.33	486.066	238.831	180.266	136.21	129.182		6.8117e+07	3187.38	-7199	-2104.69	-1175.61	-746.303	-439.859	-213.386
6.82421e+07	461.239	5108.79	495.951	240.573	181.632	137.943	130.968		6.82421e+07	3232.76	-7185.67	-2073.21	-1161.99	-739.786	-434.584	-208.187
6.83671e+07	455.779	4875.29	500.591	243.626	183.019	139.414	132.583		6.83671e+07	3237.86	-7071.07	-2045.68	-1152.57	-733.805	-429.45	-203.142
6.84921e+07	463.761	4730.61	484.734	239.149	181.677	140.592	133.851		6.84921e+07	3287.78	-6903.73	-2024.75	-1140.45	-727.057	-424.642	-198.462
6.86171e+07	491.454	4326.92	485.957	240.652	182.596	141.442	135.429		6.86171e+07	3381.14	-6569.74	-1993.59	-1129.94	-720.861	-419.133	-193.499
6.87422e+07	549.066	4430.61	505.436	246.55	186.074	143.482	136.96		6.87422e+07	3347.97	-6393.29	-1987.01	-1123.41	-717.161	-415.344	-188.917
6.88672e+07	538.975	3958.87	481.614	238.708	184.717	143.433	138.239		6.88672e+07	3446.18	-6293.66	-1953.26	-1112.81	-710.26	-409.848	-184.138
6.89922e+07	580.199	3832.14	495.035	240.678	184.719	145.082	139.374		6.89922e+07	3453.98	-6107.39	-1935.15	-1101.89	-704.083	-405.108	-179.449
6.91173e+07	591.297	3750.97	488.41	243.285	185.865	146.234	140.766		6.91173e+07	3465.33	-5904.7	-1916.47	-1096.39	-698.845	-400.619	-174.984
6.92423e+07	622.61	3659.61	488.13	243.908	186.672	147.026	142.049		6.92423e+07	3526.04	-5893.29	-1912.6	-1089.8	-693.463	-396.566	-170.593
6.93673e+07	677.215	3334.79	483.912	241.377	184.616	147.129	142.765		6.93673e+07	3624.37	-5649.66	-1873.71	-1076.53	-686.18	-391.589	-166.107
6.94924e+07	621.642	3260.28	476.687	238.779	183.975	147.365	143.866		6.94924e+07	3651.05	-5733.93	-1855.9	-1070.02	-681.9	-387.508	-161.843
6.96174e+07	707.891	3042.53	470.624	237.314	185.184	148.089	144.38		6.96174e+07	3698.16	-5366.61	-1834.24	-1057.36	-675.21	-383.013	-157.494
6.97424e+07	714.755	3047.96	481.824	240.607	184.959	148.504	145.075		6.97424e+07	3741.57	-5287.08	-1824.95	-1052.58	-670.005	-378.519	-153.142
6.98675e+07	778.535	2913.6	474.014	239.39	184.5	148.859	145.65		6.98675e+07	3796.02	-5219.17	-1807.37	-1044.59	-663.771	-373.887	-148.892
6.99925e+07	807.119	2793.71	467.607	236.423	183.204	148.716	145.915		6.99925e+07	3864.72	-5060.19	-1781.05	-1032.59	-656.784	-369.066	-144.457
7.01175e+07	841.86	2593.51	455.602	234.779	182.534	148.853	146.302		7.01175e+07	3952.43	-4958.65	-1761.27	-1022.15	-650.924	-364.675	-140.219
7.02426e+07	851.776	2592.22	457.724	232.611	182.004	148.75	146.534		7.02426e+07	3923.35	-4981.22	-1764.24	-1020.49	-648.257	-361.43	-136.185
7.03676e+07	877.437	2456.95	449.103	232.506	180.404	148.298	146.619		7.03676e+07	4016.94	-4845.68	-1741.17	-1009.91	-641.293	-357.046	-131.811
7.04926e+07	880.453	2297.11	435.495	226.36	179.119	147.499	146.518		7.04926e+07	4103.72	-4816.76	-1728.77	-999.979	-635.885	-351.945	-127.333
7.06176e+07	932.596	2212.08	437.553	226.688	178.676	147.313	146.36		7.06176e+07	4134.72	-4634.13	-1713.48	-992.626	-629.829	-347.854	-122.862
7.07427e+07	960.664	2183.75	425.312	223.952	177.195	146.461	145.86		7.07427e+07	4192.87	-4620.95	-1695.56	-984.281	-623.166	-343.041	-118.187
7.08677e+07	1050.31	2018.67	418.011	219.712	174.765	145.358	145.243		7.08677e+07	4354.53	-4466.06	-1670.7	-973.244	-616.266	-338.103	-113.743
7.09927e+07	930.493	1795.73	392.595	211.809	171.616	144.228	144.966		7.09927e+07	4464.53	-4518.45	-1662.74	-966.639	-611.942	-333.8	-109.018
7.11178e+07	1019.15	1857.98	398.857	213.744	172.536	144.022	144.396		7.11178e+07	4502.46	-4405.89	-1647.32	-958.208	-606.22	-328.641	-103.843
7.12428e+07	1042.08	1799.93	394.657	212.319	171.013	143.1	143.73		7.12428e+07	4543.01	-4356.72	-1631.99	-949.917	-599.697	-323.64	-98.9954
7.13678e+07	1151.12	1638.39	382.224	208.648	169.425	142.234	143.03		7.13678e+07	4752.29	-4149.69	-1605.91	-937.585	-591.465	-317.915	-93.6847
7.14929e+07	1174.57	1696.64	382.163	208.537	168.76	141.64	142.398		7.14929e+07	4724.72	-4124.2	-1595.46	-931.571	-586.539	-313.12	-88.3196
7.16179e+07	1237.85	1634.06	379.716	207.022	167.714	140.738	141.798		7.16179e+07	4802.03	-4045.59	-1578.51	-922.626	-579.377	-307.553	-82.7712
7.17429e+07	1352.23	1459.16	368.14	203.455	165.37	139.745	141.092		7.17429e+07	5013.45	-3944.9	-1560.93	-909.066	-571.876	-301.871	-77.3223
7.1868e+07	1417.2	1463.4	363.146	202.761	165.235	139.404	140.508		7.1868e+07	5043.35	-3848.35	-1543.9	-901.533	-565.624	-296.305	-71.6249
7.1993e+07	1421.98	1398.06	354.589	200.481	164.265	138.265	139.976		7.1993e+07	5223.09	-3792.29	-1525.62	-893.2	-558.903	-290.724	-65.8819
7.2118e+07	1543.79	1312.68	343.863	195.136	161.958	137.331	139.446		7.2118e+07	5435.87	-3741.73	-1502.76	-883.892	-551.815	-284.968	-60.0029
7.22431e+07	1777.03	1297.07	345.903	197.089	162.704	137.179	138.865		7.22431e+07	5504.4	-3571.63	-1480.46	-870.187	-543.667	-278.69	-53.9171
7.23681e+07	1717.77	1290.05	344.879	196.816	161.983	136.785	138.55		7.23681e+07	5494.63	-3588.97	-1473.83	-864.959	-538.685	-273.635	-47.9392
7.24931e+07	1796.71	1199.94	332.958	193.896	160.833	135.988	138.182		7.24931e+07	5772.62	-3526.29	-1456.04	-854.927	-531.424	-267.752	-41.8976
7.26181e+07	2008.2	1138.23	331.447	192.344	159.879	135.541	137.785		7.26181e+07	5854.34	-3437.92	-1433.94	-844.912	-524.081	-261.794	-35.6462
7.27432e+07	2116.83	1099.69	323.621	189.463	158.413	135.247	137.614		7.27432e+07	6082.27	-3372.56	-1419.22	-835.796	-518.069	-256.12	-29.419
7.28682e+07	2312.84	1087.86	322.238	191.523	158.982	134.939	137.332		7.28682e+07	6231.94	-3283.43	-1400.16	-825.576	-510.275	-249.967	-23.0577
7.29932e+07	2258.19	1045.15	318.461	188.459	157.696	134.55	137.215		7.29932e+07	6259.23	-3269.42	-1391.04	-818.981	-504.577	-244.123	-16.6827
7.31183e+07	2665.45	986.744	312.474	186.472	157.741	133.981	137.143		7.31183e+07	6698.12	-3158.12	-1369.3	-808.079	-496.554	-238.114	-10.3986
7.32433e+07	2775.26	945.098	305.402	185.495	156.374	133.731	137.064		7.32433e+07	6776.65	-3125.9	-1358.1	-799.383	-490.816	-232.122	-3.87732
7.33683e+07	3149.09	992.463	314.03	189.158	157.671	133.886	137.029		7.33683e+07	6672.05	-3048.62	-1340.86	-791.422	-483.212	-225.982	2.59258
7.34934e+07	3096.07	883.575	297.959	182.044	155.197	133.458	137.168		7.34934e+07	7278.99	-3024.73	-1326.77	-782.602	-476.968	-220.376	9.08627
7.36184e+07	3349.71	885.428	294.099	181.651	155.353	133.371	137.246		7.36184e+07	7406.08	-2958.17	-1306.74	-773.7	-470.692	-214.236	15.5377
7.37434e+07	3722.54	865.506	294.356	181.935	155.412	133.327	137.388		7.37434e+07	7471.54	-2892.42	-1294.45	-765.384	-463.953	-208.292	22.0443
7.38685e+07	3857.54	835.726	290.014	179.475	154.354	133.317	137.553		7.38685e+07	7812.03	-2870.46	-1283.47	-758.257	-457.719	-202.213	28.6698
7.39935e+07	4636.92	821.433	289.188	180.904	154.737	133.433	137.747		7.39935e+07	7815.63	-2771.82	-1261.17	-746.955	-450.224	-196.109	35.1124
7.41185e+07	4843.56	793.867	283.811	179.347	154.08	133.257	137.961		7.41185e+07	8201.65	-2749.73	-1249.36	-739.19	-444.329	-190.395	41.6826
7.42436e+07	5352.12	778.15	281.187	179.389	153.519	133.24	138.029		7.42436e+07	8235.52	-2692.72	-1233.73	-730.038	-437.578	-184.332	48.1666
7.43686e+07	5680.52	776.797	284.011	179.528	153.69	133.314	138.046		7.43686e+07	8118.41	-2665.06	-1222.34	-722.667	-431.328	-178.301	54.8273
7.44936e+07	6051.29	731.891	273.149	175.52	152.112	132.91	138.047		7.44936e+07	8836.47	-2625.35	-1209.58	-713.88	-424.991	-172.38	61.6249
7.46186e+07	6865.94	711.572	273.493	176.107	151.971	133.038	138.164		7.46186e+07	8689.95	-2574.65	-1194.28	-706.036	-417.831	-166.061	68.6625
7.47437e+07	7543.15	714.739	275.496	177.291	152.285	133.069	138.331		7.47437e+07	8406.42	-2507.46	-1177.21	-696.891	-410.253	-159.544	75.698
7.48687e+07	8553.75	689.578	268.019	175.124	151.219	133.034	138.634		7.48687e+07	8834.62	-2478.02	-1164	-688.083	-403.258	-153.212	82.8716
7.49937e+07	9454.94	679.497	267.36	175.153	151.09	133.345	139.166		7.49937e+07	8841.39	-2420.99	-1150.01	-679.094	-396.832	-147.005	90.1091
7.51188e+07	10557.6	641.191	264.412	174.897	150.864	133.565	139.567		7.51188e+07	8367.37	-2384.71	-1135.11	-671.019	-389.874	-140.654	97.2936
7.52438e+07	10976.4	654.162	266.237	175.141	151.387	133.845	140.123		7.52438e+07	7912.58	-2351.97	-1119.4	-662.222	-382.889	-134.264	104.489
7.53688e+07	11628	657.383	266.345	174.7	151.613	134.314	140.596		7.53688e+07	7214.79	-2312.37	-1108.36	-653.816	-376.093	-127.887	111.859
7.54939e+07	12576.2	643.463	263.3	176.245	151.769	134.753	141.296		7.54939e+07	5813.52	-2259.54	-1091.95	-644.462	-368.284	-121.352	119.243
7.56189e+07	12798.2	634.555	263.603	175.357	152.004	135.328	142.085		7.56189e+07	5142.32	-2224.11	-1079.1	-636.922	-361.602	-114.821	126.832
7.57439e+07	13848.8	607.801	262.025	174.465	152.153	136.034	143.162		7.57439e+07	3945.35	-2186.64	-1066.62	-629.036	-354.711	-108.447	134.433
7.5869e+07	14753.9	595.548	259.439	174.593	152.802	137.039	144.39		7.5869e+07	3049.9	-2146.22	-1053.77	-620.796	-347.705	-102.017	141.812
7.5994e+07	14354.2	588.458	258.538	175.871	153.775	137.974	145.648		7.5994e+07	2766.95	-2117.76	-1041.88	-612.711	-341.684	-95.7984	149.087
7.6119e+07	14539.2	588.043	258.224	177.394	154.55	138.936	146.711		7.6119e+07	784.488	-2080.65	-1028.43	-605.064	-334.82	-89.6745	156.306
7.62441e+07	14700.8	580.839	257.983	176.637	154.972	139.756	147.982		7.62441e+07	-115.362	-2054.92	-1017.33	-597.328	-328.563	-83.8495	163.443
7.63691e+07	14448.2	563.831	257.323	176.761	155.511	140.676	149.161		7.63691e+07	-1254.46	-2018.78	-1007.59	-589.778	-322.552	-77.9651	170.757
7.64941e+07	14040.3	561.04	253.645	176.59	155.761	141.334	150.197		7.64941e+07	-2062.24	-1995.06	-995.223	-582.944	-316.215	-71.8899	177.706
7.66191e+07	13493	548.777	254.502	176.769	156.252	142.202	151.344		7.66191e+07	-3114.64	-1964.46	-982.941	-575.478	-309.812	-65.9032	185.038
7.67442e+07	12898.6	531.663	251.509	176.243	156.493	142.832	152.592		7.67442e+07	-4121.53	-1933.96	-971.163	-567.073	-303.435	-60.0457	192.445
7.68692e+07	11872.6	532.269	254.92	177.8	157.417	143.791	153.548		7.68692e+07	-4830.19	-1906	-960.558	-560.107	-297.399	-53.8493	199.86
7.69942e+07	11293.7	525.013	253.947	177.72	158.225	144.426	154.522		7.69942e+07	-5014.92	-1878.7	-948.078	-552.775	-290.822	-47.6879	207.111
7.71193e+07	10384	532.826	253.999	178.079	158.539	145.269	155.924		7.71193e+07	-5112.39	-1852.39	-937.143	-545.113	-284.294	-41.6807	214.808
7.72443e+07	9222.64	517.554	254.166	178.421	159.291	146.197	157.516		7.72443e+07	-5563.47	-1810.57	-922.559	-537	-277.833	-35.5988	222.601
7.73693e+07	9229.19	515.067	253.591	179.537	159.84	147.049	158.461		7.73693e+07	-5699.83	-1803.88	-914.008	-530.588	-271.725	-29.4668	229.753
7.74944e+07	8320.97	512.872	252.944	179.856	160.509	147.87	159.712		7.74944e+07	-5757.82	-1761.03	-901.593	-522.491	-265.319	-23.3651	237.337
7.76194e+07	7680.82	493.117	246.837	178.905	160.917	148.905	161.21		7.76194e+07	-6326.81	-1737.81	-891.366	-516.338	-259.42	-17.3591	245.367
7.77444e+07	7346.88	505.851	253.746	181.323	162.151	149.848	162.343		7.77444e+07	-5765.29	-1717.6	-882.003	-508.509	-253.104	-11.1167	252.755
7.78695e+07	6905.96	498.897	252.497	180.962	162.675	150.801	163.562		7.78695e+07	-5830.97	-1694.57	-871.528	-501.811	-246.863	-5.12511	260.481
7.79945e+07	6411.17	491.287	251.52	181.621	163.17	151.652	165.197		7.79945e+07	-5756.28	-1668.01	-861.691	-494.364	-240.719	0.863852	267.802
7.81195e+07	5983.5	486.664	252.151	182.322	163.979	152.744	166.631		7.81195e+07	-5831.18	-1645.32	-850.317	-488.071	-234.631	6.93663	275.936
7.82446e+07	5571.4	487.89	253.254	183.413	164.825	153.715	167.791		7.82446e+07	-5687.74	-1623.09	-840.636	-481.339	-228.72	13.0455	283.952
7.83696e+07	5233.64	488.161	253.478	183.973	165.628	154.48	169.5		7.83696e+07	-5331.54	-1596.63	-829.774	-474.255	-222.383	19.1046	291.514
7.84946e+07	5078.6	481.838	252.91	184.46	166.118	155.34	170.62		7.84946e+07	-5453	-1583.41	-822.068	-467.579	-216.368	25.2416	299.55
7.86196e+07	4741.67	482.125	253.235	184.738	166.886	156.134	171.78		7.86196e+07	-5355.64	-1559.94	-812.263	-460.716	-210.158	31.4933	307.26
7.87447e+07	4302.69	467.498	252.198	184.769	167.269	156.979	173.576		7.87447e+07	-5212	-1528.58	-800.301	-453.468	-204.059	37.5512	315.71
7.88697e+07	4253.49	468.794	252.991	185.429	168.043	157.773	175.173		7.88697e+07	-4991.93	-1512.79	-793.254	-447.165	-197.88	43.7681	324.111
7.89947e+07	3949.4	464.306	251.245	185.626	168.618	158.575	175.959		7.89947e+07	-4977.99	-1497.59	-783.28	-440.579	-191.695	50.3354	332.531
7.91198e+07	3633.51	452.721	248.812	185.135	168.906	159.465	177.764		7.91198e+07	-4997.51	-1474.54	-772.668	-433.492	-185.523	56.9358	341.746
7.92448e+07	3552.89	453.46	249.426	185.651	169.476	160.36	179.097		7.92448e+07	-4805.12	-1454.7	-763.989	-425.961	-178.865	63.5208	350.302
7.93698e+07	3428.65	450.939	250.434	186.977	170.279	161.334	180.744		7.93698e+07	-4684.36	-1437.12	-753.792	-419.3	-172.305	70.3106	359.049
7.94949e+07	3193.86	445.079	250.41	186.974	171.313	162.596	182.771		7.94949e+07	-4549.15	-1411.71	-743.319	-411.801	-165.729	77.251	368.53
7.96199e+07	2986.91	442.058	249.026	187.587	172.336	163.964	184.752		7.96199e+07	-4432.06	-1390.62	-733.046	-404.212	-158.933	84.3146	378.164
7.97449e+07	2807.75	434.209	249.055	188.304	173.462	165.658	187.073		7.97449e+07	-4357.09	-1373.93	-722.76	-397.099	-152.422	91.0803	387.548
7.987e+07	2816.29	442.038	252.209	190.311	175.294	167.197	188.784		7.987e+07	-4312.81	-1361.98	-715.139	-390.735	-145.917	98.0075	396.36
7.9995e+07	2703.06	439.685	253.293	191.817	176.583	168.985	191.876		7.9995e+07	-4112.53	-1335.18	-705.31	-383.25	-139.387	104.744	405.127
8.012e+07	2496.78	431.476	252.367	192.218	178.015	170.89	194.451		8.012e+07	-4041.8	-1319.2	-694.554	-376.444	-133.247	111.44	415.189
8.02451e+07	2423.22	434.826	253.56	193.902	179.614	172.93	197.55		8.02451e+07	-3916.36	-1299.06	-685.865	-370.093	-126.805	118.045	424.538
8.03701e+07	2362.55	432.949	255.522	195.292	181.279	174.813	200.467		8.03701e+07	-3843.75	-1281.92	-678.023	-363.58	-120.754	124.418	433.237
8.04951e+07	2277.25	435.05	257.559	197.622	182.927	176.668	202.975		8.04951e+07	-3741.85	-1266.3	-669.076	-356.805	-114.453	131.141	442.495
8.06202e+07	2183.37	430.739	256.934	198.457	184.678	178.886	206.33		8.06202e+07	-3651.13	-1246.88	-659.625	-350.102	-108.309	137.694	451.716
8.07452e+07	2147.64	428.455	258.858	200.112	186.458	180.81	208.23		8.07452e+07	-3615.19	-1238.52	-653.845	-344.614	-102.456	144.187	460.859
8.08702e+07	2045.1	427.113	260.643	201.322	188.134	182.928	212.232		8.08702e+07	-3488.71	-1215.93	-643.487	-337.762	-96.5075	150.535	470.904
8.09952e+07	1991.03	426.707	261.012	202.958	189.964	185.137	215.561		8.09952e+07	-3420.59	-1203.03	-635.827	-332.039	-90.7301	156.95	480.562
8.11203e+07	1952.9	431.471	263.695	204.951	191.636	187.055	218.858		8.11203e+07	-3279.88	-1185.42	-626.678	-325.432	-84.7694	163.318	488.811
8.12453e+07	1867.85	425.704	263.513	205.842	193.201	188.88	221.336		8.12453e+07	-3268.03	-1172.82	-620.074	-319.596	-79.0405	169.678	498.371
8.13703e+07	1834.85	424.575	264.995	207.435	195.097	191.144	224.246		8.13703e+07	-3205.32	-1160.1	-612.896	-313.962	-73.2479	176.392	508.316
8.14954e+07	1806.36	430.807	267.345	209.143	196.731	193.351	227.861		8.14954e+07	-3108.3	-1143.21	-604.064	-307.794	-67.5652	182.288	516.761
8.16204e+07	1764.53	427.108	268.441	210.514	198.528	195.536	231.129		8.16204e+07	-3050.23	-1129.36	-596.766	-302.089	-61.9348	188.539	526.715
8.17454e+07	1702.09	425.855	269.152	212.336	200.313	197.476	234.096		8.17454e+07	-3014.61	-1120.36	-590.304	-296.732	-56.5036	195.024	536.063
8.18705e+07	1655.95	426.458	269.543	213.677	201.803	199.765	237.418		8.18705e+07	-2949.73	-1105.91	-582.413	-290.866	-50.9721	201.208	545.231
8.19955e+07	1618.77	428.013	271.661	215.464	203.386	201.764	240.826		8.19955e+07	-2879.89	-1089.93	-574.743	-285.062	-45.3056	207.357	554.911
8.21205e+07	1604.11	427.501	272.942	217.151	205.056	203.51	244.162		8.21205e+07	-2813.26	-1077.5	-567.633	-279.472	-39.6272	213.968	565.45
8.22456e+07	1568.37	426.569	275.117	218.221	206.454	205.816	247.737		8.22456e+07	-2767.07	-1063.42	-559.145	-273.586	-33.9511	220.164	574.604
8.23706e+07	1497.67	421.784	274.371	219.391	208.127	207.967	251.186		8.23706e+07	-2718.98	-1052.62	-553.426	-268.145	-28.246	226.995	586.531
8.24956e+07	1463.79	421.896	275.654	221.22	210.02	210.047	254.441		8.24956e+07	-2681.01	-1041.69	-546.894	-262.374	-22.3593	233.661	596.536
8.26207e+07	1471.39	426.106	279.164	223.28	211.901	212.708	259.585		8.26207e+07	-2584.15	-1025.84	-538.864	-256.373	-16.546	239.575	605.776
8.27457e+07	1422.12	422.349	278.559	224.466	213.78	215.338	263.65		8.27457e+07	-2561.04	-1016.16	-532.225	-251.659	-11.5912	246.233	617.227
8.28707e+07	1393.56	423.791	280.771	226.497	215.626	217.305	266.565		8.28707e+07	-2522.13	-1004.3	-525.975	-246.333	-6.09975	252.376	627.397
8.29957e+07	1361.85	423.009	280.92	227.53	217.299	219.768	270.778		8.29957e+07	-2472.36	-993.781	-519.838	-241.058	-0.853161	258.54	637.71
8.31208e+07	1343.14	423.8	282.445	229.211	219.01	222.066	275.421		8.31208e+07	-2436.08	-983.61	-514.031	-236.285	4.46977	264.777	649.056
8.32458e+07	1327.53	424.408	284.057	230.684	220.533	223.793	278.459		8.32458e+07	-2395.1	-972.277	-507.103	-230.916	9.99475	271.276	658.298
8.33708e+07	1302.88	422.436	285.026	232.148	222.075	225.877	283.147		8.33708e+07	-2361.26	-962.691	-500.842	-225.816	15.3227	277.788	669.154
8.34959e+07	1278.24	422.564	285.803	232.887	223.685	228.426	288.82		8.34959e+07	-2304.97	-948.705	-494.547	-220.714	20.7032	284.067	680.815
8.36209e+07	1261.3	420.688	286.853	234.643	225.434	230.804	291.929		8.36209e+07	-2300.09	-940.439	-488.952	-216.169	26.1083	290.788	691.502
8.37459e+07	1239.2	421.508	288.146	235.707	226.991	232.354	294.249		8.37459e+07	-2257.36	-933.326	-482.96	-211.06	31.6288	297.397	703.628
8.3871e+07	1222.78	421.481	288.555	237.269	228.434	234.768	297.663		8.3871e+07	-2224.23	-923.952	-477.541	-205.753	37.2645	303.507	713.709
8.3996e+07	1205.09	418.996	289.653	238.613	230.1	236.722	303.679		8.3996e+07	-2184.24	-914.727	-471.138	-200.749	42.6193	310.718	724.713
8.4121e+07	1178.22	419.166	289.882	239.42	231.557	238.868	306.312		8.4121e+07	-2154.64	-904.215	-465.056	-195.671	48.1223	317.046	737.093
8.42461e+07	1165.69	417.101	290.722	240.25	232.98	241.617	314.281		8.42461e+07	-2113.77	-891.11	-458.41	-190.424	53.4527	323.469	750.234
8.43711e+07	1136.34	417.182	291.425	241.504	234.566	244.066	318.908		8.43711e+07	-2065.1	-880.696	-452.296	-185.375	58.9041	330.276	760.814
8.44961e+07	1127.32	419.339	293.582	242.638	235.661	245.692	323.141		8.44961e+07	-2039.49	-873.275	-445.905	-179.815	64.8293	336.781	770.203
8.46212e+07	1101.69	417.251	292.884	243.771	237.273	247.821	327.548		8.46212e+07	-2017.17	-862.049	-440.036	-174.892	70.5098	344.2	785.061
8.47462e+07	1097.3	416.758	294.132	245.008	238.939	250.129	333.293		8.47462e+07	-1983.3	-852.109	-433.847	-169.444	76.4027	351.733	798.39
8.48712e+07	1069.44	413.098	294.475	245.868	240.581	252.595	339.151		8.48712e+07	-1952.21	-843.208	-427.397	-164.352	82.0289	358.645	811.607
8.49962e+07	1061.3	413.63	295.615	246.948	242.089	254.788	344.741		8.49962e+07	-1919.64	-832.971	-420.607	-158.75	87.8397	365.011	822.517
8.51213e+07	1039.57	410.998	295.981	248.292	243.803	256.781	348.076		8.51213e+07	-1901.63	-824	-415.617	-153.826	93.7059	372.482	836.882
8.52463e+07	1031.95	411.712	296.204	249.606	245.618	259.064	354.475		8.52463e+07	-1872.56	-815.585	-409.415	-148.39	99.734	379.875	850.794
8.53713e+07	1001.85	410.087	297.477	251.024	247.391	262.18	360.73		8.53713e+07	-1851	-806.345	-403.601	-143	105.6	387.613	864.731
8.54964e+07	980.136	407.169	297.569	252.198	249.437	264.767	363.858		8.54964e+07	-1819.03	-797.117	-397.317	-137.902	111.511	395.627	881.32
8.56214e+07	981.382	409.583	299.426	253.871	251.304	267.694	373.599		8.56214e+07	-1788.74	-786.534	-391.197	-132.54	117.561	402.729	891.484
8.57464e+07	964.73	408.238	300.621	255.451	253.333	269.95	379.051		8.57464e+07	-1762.39	-777.345	-385.321	-127.245	123.707	410.504	907.391
8.58715e+07	946.87	406.984	300.659	256.472	255.269	272.701	385.64		8.58715e+07	-1733.98	-768.887	-379.012	-122.136	129.465	417.677	922.435
8.59965e+07	941.622	407.508	302.348	258.193	256.979	275.284	391.813		8.59965e+07	-1715.11	-760.04	-372.905	-116.632	135.566	425.566	934.269
8.61215e+07	929.268	408.443	303.596	259.731	259.317	279.19	400.715		8.61215e+07	-1681.24	-748.457	-366.721	-111.422	141.242	432.44	950.558
8.62466e+07	918.478	406.197	304.541	261.606	261.321	281.154	403.274		8.62466e+07	-1673.4	-743.053	-361.93	-106.629	147.29	440.522	968.196
8.63716e+07	905.918	407.226	305.56	263.109	263.928	285.806	416.371		8.63716e+07	-1641.31	-733.313	-355.906	-101.395	152.926	448.405	980.778
8.64966e+07	894.45	406.048	306.992	264.815	265.854	288.296	417.876		8.64966e+07	-1621.51	-725.911	-350.398	-96.2247	158.996	456.858	996.654
8.66217e+07	888.55	406.28	307.787	266.408	268.273	290.83	429.121		8.66217e+07	-1589.48	-715.256	-344.493	-91.2378	164.937	464.537	1014.53
8.67467e+07	882.549	406.256	309.32	268.126	270.468	294.377	436.894		8.67467e+07	-1575.2	-708.267	-338.656	-86.0274	170.79	472.326	1029.99
8.68717e+07	876.646	406.781	311.025	269.786	272.734	298.027	444.875		8.68717e+07	-1557.02	-700.453	-333.794	-81.3441	176.615	479.504	1043.07
8.69967e+07	861.35	406.171	311.49	271.502	275.201	302.141	454.931		8.69967e+07	-1525.29	-690.961	-327.971	-76.4594	182.547	487.801	1062.88
8.71218e+07	854.067	405.47	312.632	272.855	277.485	305.614	463.545		8.71218e+07	-1507.24	-683.851	-322.581	-71.5616	188.094	495.191	1076.31
8.72468e+07	849.802	407.15	314.511	274.522	279.26	307.609	470.932		8.72468e+07	-1492.42	-676.005	-317.061	-66.505	194.055	502.788	1088.72
8.73718e+07	837.336	406.677	314.899	276.228	282.125	311.404	478.016		8.73718e+07	-1471.73	-668.274	-312.427	-61.9166	200.161	511.928	1113.06
8.74969e+07	837.315	407.889	316.787	277.759	284.484	315.382	491.016		8.74969e+07	-1449.03	-659.945	-306.374	-56.8654	205.807	518.703	1124.25
8.76219e+07	828.857	407.263	318.08	279.515	286.678	319.162	500.747		8.76219e+07	-1430.1	-652.104	-301.205	-52.0693	211.363	526.386	1140.66
8.77469e+07	815.079	406.517	318.793	281.29	289.464	323.981	511.473		8.77469e+07	-1410.53	-645.278	-296.105	-47.5486	217.367	535.88	1160.99
8.7872e+07	810.191	405.802	320.241	283.054	291.813	326.902	523.846		8.7872e+07	-1395.31	-637.813	-290.85	-42.6406	223.576	544.492	1181.98
8.7997e+07	807.478	407.676	321.473	284.583	294.027	329.983	532.447		8.7997e+07	-1378.87	-629.308	-285.538	-37.9521	229.242	551.214	1195.96
8.8122e+07	796.78	406.332	322.539	286.149	297.084	334.324	542.646		8.8122e+07	-1355.85	-622.997	-280.701	-33.5972	234.746	560.478	1215.35
8.82471e+07	785.812	406.065	323.637	288.145	299.837	338.525	555.961		8.82471e+07	-1351.12	-617.68	-276.934	-29.1695	241.227	569.629	1240.65
8.83721e+07	780.418	406.729	324.836	289.841	302.354	342.308	564.813		8.83721e+07	-1332.09	-610.299	-272.039	-24.8103	246.583	576.734	1258.88
8.84971e+07	779.136	407.921	325.663	290.829	304.1	344.813	579.566		8.84971e+07	-1310.91	-603.781	-267.342	-20.4732	251.954	584.729	1271.49
8.86222e+07	769.589	407.332	326.307	291.893	306.754	348.144	585.042		8.86222e+07	-1300.75	-596.481	-262.859	-16.2657	257.901	593.398	1295.01
8.87472e+07	763.981	407.298	326.626	292.768	309.327	353.726	604.561		8.87472e+07	-1279.42	-588.506	-258.05	-12.1545	262.884	599.585	1307.34
8.88722e+07	752.459	405.567	326.57	293.219	310.762	356.388	616.898		8.88722e+07	-1268.54	-583.825	-253.837	-7.50748	268.931	609.436	1335.17
8.89972e+07	747.872	404.2	326.17	293.671	312.385	357.053	618.95		8.89972e+07	-1255.79	-576.607	-248.426	-2.15369	275.666	619.156	1352.78
8.91223e+07	742.679	404.055	326.875	294.586	314.606	360.298	631.666		8.91223e+07	-1240.57	-569.559	-242.146	3.82317	283.026	627.54	1378.02
8.92473e+07	727.972	402.836	327.074	296.002	319.138	366.651	653.774		8.92473e+07	-1217.51	-560.442	-236.224	8.86991	288.917	638.285	1400.38
8.93723e+07	732.941	404.973	328.402	297.411	322.388	371.485	673.021		8.93723e+07	-1197.82	-553.12	-230.432	14.2019	294.426	646.249	1417.3
8.94974e+07	722.509	405.247	329.441	299.355	326.094	374.674	680.539		8.94974e+07	-1185.49	-547.151	-225.269	19.5165	299.877	657.808	1445.35
8.96224e+07	711.844	405.002	330.505	301.07	329.667	381.114	698.411		8.96224e+07	-1170.03	-541.072	-220.746	24.0071	303.93	666.785	1472.62
8.97474e+07	714.328	406.318	332.077	302.271	331.399	382.844	710.202		8.97474e+07	-1158.94	-536.018	-215.791	28.9586	308.338	674.424	1493.13
8.98725e+07	709.693	404.081	332.113	303.5	332.986	386.669	724.153		8.98725e+07	-1151.86	-533.114	-211.05	33.5311	313.232	684.65	1518.96
8.99975e+07	701.827	402.989	333.017	304.895	333.73	390.998	742.711		8.99975e+07	-1136.94	-525.808	-205.761	39.0045	318.656	695.657	1548.53
9.01225e+07	695.531	400.655	333.756	306.656	335.377	396.659	767.759		9.01225e+07	-1118.26	-518.65	-200.593	43.8995	324.154	705.05	1577.4
9.02476e+07	689.272	400.145	335.395	308.303	336.004	399.511	772.53		9.02476e+07	-1114.44	-513.754	-196.416	48.8681	330.779	715.949	1606.15
9.03726e+07	682.942	397.591	335.451	309.869	337.009	403.059	799.641		9.03726e+07	-1099.43	-507.048	-192.038	53.4074	337.045	726.823	1635.31
9.04976e+07	672.709	396.12	334.776	311.402	338.575	407.909	818.028		9.04976e+07	-1088.43	-499.618	-188.323	57.4016	343.621	738.79	1672.01
9.06227e+07	666.005	394.851	335.47	311.897	339.348	411.329	831.836		9.06227e+07	-1081.34	-494.323	-183.311	62.0009	351.773	750.041	1700.72
9.07477e+07	655.483	392.781	334.345	312.003	341.516	417.019	858.421		9.07477e+07	-1067.21	-487.472	-178.197	66.5854	358.876	761.973	1741.63
9.08727e+07	653.038	391.628	334.394	312.122	342.252	420.014	870.734		9.08727e+07	-1057.53	-480.625	-173.022	71.8297	366.681	772.61	1772.85
9.09977e+07	642.422	390.53	333.922	312.472	343.799	424.22	890.56		9.09977e+07	-1045.49	-474.34	-167.267	77.6238	374.488	786.143	1811.48
[truncated: 72 more rows]

## Sheet: Figure 4e
0.5C Total Capacitance							0.32C Total Capacitance
[truncated: 8 more rows]

[truncated: 6 more sheets: Figure 4f, Figure 4g, Figure6a, Figure6b, Figure6c, Figure6d]
